# Supplementary material for: Natural language processing of biomedical text to map and prioritize protein–disease associations in HFpEF
Source: Comput Biol Med. Author manuscript; Available in PMC 2026 May 30. (PMC13221308; doi:10.1016/j.compbiomed.2026.111599)
Supplement: 1 [file NIHMS2179274-supplement-1.xlsx]

## Sheet: Parent MeSH Descriptors
Parent MeSH Descriptors	Tree Numbers
Cerebrovascular Disorders	[C10.228.140.300]	[C14.907.253]
Myocardial Ischemia	[C14.280.647]	[C14.907.585]
Cardiomyopathies	[C14.280.238]
Heart Failure	[C14.280.434]
Arrhythmias, Cardiac	[C14.280.067]	[C23.550.073]
Heart Valve Diseases	[C14.280.484]
Heart Defects, Congenital	[C14.240.400]	[C14.280.400]	[C16.131.240.400]

## Sheet: Supplemental Data 1 MeSH term l
Cerebrovascular Disorders (CVA) Descendent Descriptors	Tree Numbers
Basal Ganglia Cerebrovascular Disease	[C10.228.140.300.100]	[C14.907.253.061]
Brain Ischemia	[C10.228.140.300.150]	[C14.907.253.092]
Carotid Artery Diseases	[C10.228.140.300.200]	[C14.907.253.123]
Cerebral Small Vessel Diseases	[C10.228.140.300.275]	[C14.907.253.329]
Cerebrovascular Trauma	[C10.228.140.300.350]	[C14.907.253.535]
Dementia, Vascular	[C10.228.140.300.400]
Intracranial Arterial Diseases	[C10.228.140.300.510]	[C14.907.253.560]
Intracranial Arteriovenous Malformations	[C10.228.140.300.520]
Intracranial Embolism and Thrombosis	[C10.228.140.300.525]	[C14.907.253.566]
Intracranial Hemorrhages	[C10.228.140.300.535]	[C14.907.253.573]
Leukomalacia, Periventricular	[C10.228.140.300.700]	[C14.907.253.612]
Sneddon Syndrome	[C10.228.140.300.750]	[C14.907.253.774]
Stroke	[C10.228.140.300.775]	[C14.907.253.855]
Susac Syndrome	[C10.228.140.300.787]
Vascular Headaches	[C10.228.140.300.800]	[C14.907.253.937]
Vasculitis, Central Nervous System	[C10.228.140.300.850]	[C14.907.253.946]
Vasospasm, Intracranial	[C10.228.140.300.900]	[C14.907.253.951]
Parent MeSH Descriptors	Tree Numbers
Cerebrovascular Disorders	[C10.228.140.300]	[C14.907.253]
Myocardial Ischemia (IHD) Descendent Descriptors	Tree Numbers
Acute Coronary Syndrome	[C14.280.647.124]	[C14.907.585.124]
Angina Pectoris	[C14.280.647.187]	[C14.907.585.187]
Coronary Disease	[C14.280.647.250]	[C14.907.585.250]
Kounis Syndrome	[C14.280.647.375]	[C14.907.585.375]
Myocardial Infarction	[C14.280.647.500]	[C14.907.585.500]
Myocardial Reperfusion Injury	[C14.280.647.625]	[C14.907.585.625]
Parent MeSH Descriptors	Tree Numbers
Myocardial Ischemia	[C14.280.647]	[C14.907.585]
Cardiomyopathies Descendent Descriptors (CM)	Tree Numbers
Arrhythmogenic Right Ventricular Dysplasia	[C14.280.238.028]
Cardiomyopathy, Alcoholic	[C14.280.238.057]
Cardiomyopathy, Dilated	[C14.280.238.070]
Cardiomyopathy, Hypertrophic	[C14.280.238.100]
Cardiomyopathy, Restrictive	[C14.280.238.160]
Chagas Cardiomyopathy	[C14.280.238.190]
Diabetic Cardiomyopathies	[C14.280.238.235]
Endocardial Fibroelastosis	[C14.280.238.281]
Endomyocardial Fibrosis	[C14.280.238.406]
Glycogen Storage Disease Type IIb	[C14.280.238.458]
Kearns-Sayre Syndrome	[C14.280.238.510]
Myocardial Reperfusion Injury	[C14.280.238.615]
Myocarditis	[C14.280.238.625]
Sarcoglycanopathies	[C14.280.238.812]
Heart Failure Descendent Descriptors	Tree Numbers
Cardio-Renal Syndrome	[C14.280.434.156]
Dyspnea, Paroxysmal	[C14.280.434.313]
Edema, Cardiac	[C14.280.434.482]
Heart Failure, Diastolic	[C14.280.434.611]
Heart Failure, Systolic	[C14.280.434.676]
Parent MeSH Descriptors	Tree Numbers
Cardiomyopathies	[C14.280.238]
Heart Failure	[C14.280.434]
Arrhythmias, Cardiac Descendent (ARR) Descriptors	Tree Numbers
Arrhythmia, Sinus	[C14.280.067.093]	[C23.550.073.093]
Atrial Fibrillation	[C14.280.067.198]	[C23.550.073.093]
Atrial Flutter	[C14.280.067.248]	[C23.550.073.093]
Bradycardia	[C14.280.067.319]	[C23.550.073.093]
Brugada Syndrome	[C14.280.067.322]
Cardiac Complexes, Premature	[C14.280.067.325]	[C23.550.073.093]
Commotio Cordis	[C14.280.067.441]
Heart Block	[C14.280.067.558]	[C23.550.073.425]
Long QT Syndrome	[C14.280.067.565]	[C23.550.073.547]
Parasystole	[C14.280.067.672]	[C23.550.073.670]
Pre-Excitation Syndromes	[C14.280.067.780]
Tachycardia	[C14.280.067.845]	[C23.550.073.845]
Ventricular Fibrillation	[C14.280.067.922]	[C23.550.073.922]
Ventricular Flutter	[C14.280.067.961]	[C23.550.073.961]
Parent MeSH Descriptors	Tree Numbers
Arrhythmias, Cardiac	[C14.280.067]	[C23.550.073]
Heart Valve Diseases Descendent Descriptors (VD)	Tree Numbers
Aortic Valve Insufficiency	[C14.280.484.095]
Aortic Valve Stenosis	[C14.280.484.150]
Heart Valve Prolapse	[C14.280.484.400]
Mitral Valve Insufficiency	[C14.280.484.461]
Mitral Valve Stenosis	[C14.280.484.517]
Pulmonary Atresia	[C14.280.484.640]
Pulmonary Valve Insufficiency	[C14.280.484.660]
Pulmonary Valve Stenosis	[C14.280.484.716]
Tricuspid Atresia	[C14.280.484.845]
Tricuspid Valve Insufficiency	[C14.280.484.856]
Tricuspid Valve Stenosis	[C14.280.484.911]
Parent MeSH Descriptors	Tree Numbers
Heart Valve Diseases	[C14.280.484]
Heart Defects, Congenital (CHD)	Tree Numbers
22q11 Deletion Syndrome	[C14.240.400.021]	[C14.280.400.044]	[C16.131.240.400.021]
Alagille Syndrome	[C14.240.400.044]	[C16.131.240.400.044]
Aortic Coarctation	[C14.240.400.090]	[C14.280.400.090]	[C16.131.240.400.090]
Arrhythmogenic Right Ventricular Dysplasia	[C14.240.400.145]	[C14.280.400.145]	[C16.131.240.400.145]
Barth Syndrome	[C14.240.400.172]	[C14.280.400.172]	[C16.131.240.400.172]
Cor Triatriatum	[C14.240.400.200]	[C14.280.400.200]	[C16.131.240.400.200]
Coronary Vessel Anomalies	[C14.240.400.210]	[C14.280.400.210]	[C16.131.240.400.210]
Crisscross Heart	[C14.240.400.220]	[C14.280.400.220]	[C16.131.240.400.220]
Dextrocardia	[C14.240.400.280]	[C14.280.400.280]	[C16.131.240.400.280]
Ductus Arteriosus, Patent	[C14.240.400.340]	[C14.280.400.340]	[C16.131.240.400.340]
Ebstein Anomaly	[C14.240.400.395]	[C14.280.400.395]	[C16.131.240.400.395]
Ectopia Cordis	[C14.240.400.422]	[C16.131.240.400.422]
Eisenmenger Complex	[C14.240.400.450]	[C14.280.400.450]	[C16.131.240.400.450]
Heart Septal Defects	[C14.240.400.560]	[C14.280.400.560]	[C16.131.240.400.560]
Heterotaxy Syndrome	[C14.240.400.592]	[C14.280.400.592]	[C16.131.240.400.592]
Hypoplastic Left Heart Syndrome	[C14.240.400.625]	[C14.280.400.625]	[C16.131.240.400.625]
Isolated Noncompaction of the Ventricular Myocardium	[C14.240.400.660]	[C14.280.400.660]	[C16.131.240.400.655]
LEOPARD Syndrome	[C14.240.400.695]	[C14.280.400.695]	[C16.131.240.400.685]
Levocardia	[C14.240.400.701]	[C14.280.400.701]	[C16.131.240.400.701]
Long QT Syndrome	[C16.131.240.400.715]
Marfan Syndrome	[C14.240.400.725]	[C14.280.400.725]	[C16.131.240.400.720]
Noonan Syndrome	[C14.240.400.787]	[C14.280.400.787]	[C16.131.240.400.784]
Tetralogy of Fallot	[C14.240.400.849]	[C14.280.400.849]	[C16.131.240.400.849]
Transposition of Great Vessels	[C14.240.400.915]	[C14.280.400.915]	[C16.131.240.400.915]
Tricuspid Atresia	[C14.240.400.920]	[C14.280.400.920]	[C16.131.240.400.920]
Trilogy of Fallot	[C14.240.400.960]	[C14.280.400.960]	[C16.131.240.400.960]
Trisomy 13 Syndrome	[C14.240.400.970]	[C14.280.400.970]	[C16.131.240.400.965]
Trisomy 18 Syndrome	[C14.240.400.975]	[C14.280.400.975]	[C16.131.240.400.968]
Turner Syndrome	[C14.240.400.980]	[C14.280.400.980]	[C16.131.240.400.970]
Wolff-Parkinson-White Syndrome	[C16.131.240.400.980]
Parent MeSH Descriptors	Tree Numbers
Heart Defects, Congenital	[C14.240.400]	[C14.280.400]	[C16.131.240.400]
Heart Failure MeSH Descriptors to collect HFpEF publications	Tree Numbers
Heart Failure, Diastolic	[C14.280.434.611]
Cardiomyopathy, Restrictive	[C14.280.238.160]
Cardiomyopathy, Hypertrophic	[C14.280.238.100]
MeSH Heading to collect mitochondria publications	Tree Numbers
Mitochondria	A11.284.430.214.190.875.564
	A11.284.835.626
MeSH Heading to collect inflammation publications	Tree Numbers
Inflammation	C23.550.470
MeSH Heading to collect fibrosis publications	Tree Numbers
Fibrosis	C23.550.355
Aging Descriptors	Tree Numbers
Aged, 80 and over	[M01.060.116.100.080]
Frail Elderly	[M01.060.116.816]
Aged	[M01.060.116.100]
Diabetes Descriptors	Tree Numbers
Metabolic Syndrome	[C18.452.625]
Diabetes Complications	[C19.246.099]
Diabetes, Gestational	[C19.246.200]
Diabetes Mellitus, Experimental	[C19.246.240]
Diabetes Mellitus, Type 1	[C19.246.267]
Diabetes Mellitus, Type 2	[C19.246.300]
Donohue Syndrome	[C19.246.537]
Latent Autoimmune Diabetes in Adults	[C19.246.656]
Prediabetic State	[C19.246.774]
Nutritional and Metabolic diseases	[C18.452)
Endocrine system disease	[C19)
Hyperlipidemia Descriptors	Tree Numbers
Hypercholesterolemia	[C18.452.584.500.500.396]
Hyperlipidemia, Familial Combined	[C18.452.584.500.500.438]
Hyperlipoproteinemias	[C18.452.584.500.500.644]
Hyperlipoproteinemia Type I	[C18.452.584.500.500.644.237]
Hyperlipoproteinemia Type II	[C18.452.584.500.500.644.475]
Hyperlipoproteinemia Type III	[C18.452.584.500.500.644.485]
Hyperlipoproteinemia Type IV	[C18.452.584.500.500.644.490] [C18.452.584.500.500.851.500]
Hyperlipoproteinemia Type V	[C18.452.584.500.500.644.495] [C18.452.584.500.500.851.750]
Hypertriglyceridemia	[C18.452.584.500.500.851]
Hypertriglyceridemic Waist	C18.452.584.500.500.851.875
Metabolic Diseases	[C18.452]
Hyperlipidemias	C18.452.584.500.500
Hypertension Descriptors	Tree Numbers
Essential Hypertension	[C14.907.489.165]
Hypertension, Malignant	[C14.907.489.330]
Hypertension, Pregnancy-Induced	[C14.907.489.480]
Hypertension, Renal	[C14.907.489.631]
Hypertensive Retinopathy	[C14.907.489.815]
Masked Hypertension	[C14.907.489.861]
White Coat Hypertension	[C14.907.489.907]
Vascular diseases	[C14.907]
Hypertension	[C14.907.489]
