# Supplementary material for: Natural language processing of biomedical text to map and prioritize protein–disease associations in HFpEF
Source: Comput Biol Med. Author manuscript; Available in PMC 2026 May 30. (PMC13221308; doi:10.1016/j.compbiomed.2026.111599)
Supplement: 2 [file NIHMS2179274-supplement-2.xlsx]

## Sheet: just_proteins_entities
A0A087X1C5|CP2D7_HUMAN|Putative cytochrome P450 2D7 (EC 1.14.14.1)|CYP2D7|putative_cytochrome_p450_2d7|ec_1.14.14.1|putative_cytochrome_p450_2d7
A0A0B4J2F0|PIOS1_HUMAN|Protein PIGBOS1 (PIGB opposite strand protein 1)|PIGBOS1|protein_pigbos1|pigb_opposite_strand_protein_1|protein_pigbos1|pigb_opposite_strand_protein_1
A0A0B4J2F2|SIK1B_HUMAN|Putative serine/threonine-protein kinase SIK1B (EC 2.7.11.1) (Salt-inducible kinase 1B)|SIK1B|putative_serine/threonine-protein_kinase_sik1b|ec_2.7.11.1|salt-inducible_kinase_1b|putative_serine/threonine-protein_kinase_sik1b|salt-inducible_kinase_1b
A0A0C5B5G6|MOTSC_HUMAN|Mitochondrial-derived peptide MOTS-c (Mitochondrial open reading frame of the 12S rRNA-c)|MT-RNR1|mitochondrial-derived_peptide_mots-c|mitochondrial_open_reading_frame_of_the_12s_rrna-c|mitochondrial-derived_peptide_mots-c|mitochondrial_open_reading_frame_of_the_12s_rrna-c
A0A0K2S4Q6|CD3CH_HUMAN|Protein CD300H (CD300 antigen-like family member H)|CD300H|protein_cd300h|cd300_antigen-like_family_member_h|protein_cd300h|cd300_antigen-like_family_member_h|_precursor
A0A0U1RRE5|NBDY_HUMAN|Negative regulator of P-body association (P-body dissociating protein) (Protein NoBody)|NBDY LINC01420|negative_regulator_of_p-body_association|p-body_dissociating_protein|protein_nobody|negative_regulator_of_p-body_association|p-body_dissociating_protein|protein_nobody
A0A1B0GTW7|CIROP_HUMAN|Ciliated left-right organizer metallopeptidase (EC 3.4.24.-) (Leishmanolysin-like peptidase 2)|CIROP LMLN2|ciliated_left-right_organizer_metallopeptidase|ec_3.4.24.-|leishmanolysin-like_peptidase_2|ciliated_left-right_organizer_metallopeptidase|leishmanolysin-like_peptidase_2|_precursor
A0AV02|S12A8_HUMAN|Solute carrier family 12 member 8 (Cation-chloride cotransporter 9)|SLC12A8 CCC9|solute_carrier_family_12_member_8|cation-chloride_cotransporter_9|solute_carrier_family_12_member_8|cation-chloride_cotransporter_9
A0AV96|RBM47_HUMAN|RNA-binding protein 47 (RNA-binding motif protein 47)|RBM47|rna-binding_protein_47|rna-binding_motif_protein_47|rna-binding_protein_47|rna-binding_motif_protein_47
A0AVF1|IFT56_HUMAN|Intraflagellar transport protein 56 (Tetratricopeptide repeat protein 26) (TPR repeat protein 26)|IFT56 TTC26|intraflagellar_transport_protein_56|tetratricopeptide_repeat_protein_26|tpr_repeat_protein_26|intraflagellar_transport_protein_56|tetratricopeptide_repeat_protein_26|tpr_repeat_protein_26
A0AVI4|TM129_HUMAN|E3 ubiquitin-protein ligase TM129 (EC 2.3.2.27) (RING-type E3 ubiquitin transferase TM129)|TMEM129|e3_ubiquitin-protein_ligase_tm129|ec_2.3.2.27|ring-type_e3_ubiquitin_transferase_tm129|e3_ubiquitin-protein_ligase_tm129|ring-type_e3_ubiquitin_transferase_tm129
A0AVK6|E2F8_HUMAN|Transcription factor E2F8 (E2F-8)|E2F8|transcription_factor_e2f8|e2f-8|transcription_factor_e2f8|e2f-8
A0AVT1|UBA6_HUMAN|Ubiquitin-like modifier-activating enzyme 6 (Ubiquitin-activating enzyme 6) (EC 6.2.1.45) (Monocyte protein 4) (MOP-4) (Ubiquitin-activating enzyme E1-like protein 2) (E1-L2)|UBA6 MOP4 UBE1L2|ubiquitin-like_modifier-activating_enzyme_6|ubiquitin-activating_enzyme_6|ec_6.2.1.45|monocyte_protein_4|mop-4|ubiquitin-activating_enzyme_e1-like_protein_2|e1-l2|ubiquitin-like_modifier-ac…
A0FGR8|ESYT2_HUMAN|Extended synaptotagmin-2 (E-Syt2) (Chr2Syt)|ESYT2 FAM62B KIAA1228|extended_synaptotagmin-2|e-syt2|chr2syt|extended_synaptotagmin-2|e-syt2|chr2syt
A0FGR9|ESYT3_HUMAN|Extended synaptotagmin-3 (E-Syt3) (Chr3Syt)|ESYT3 FAM62C|extended_synaptotagmin-3|e-syt3|chr3syt|extended_synaptotagmin-3|e-syt3|chr3syt
A0JLT2|MED19_HUMAN|Mediator of RNA polymerase II transcription subunit 19 (Lung cancer metastasis-related protein 1) (Mediator complex subunit 19)|MED19 LCMR1|mediator_of_rna_polymerase_ii_transcription_subunit_19|lung_cancer_metastasis-related_protein_1|mediator_complex_subunit_19|mediator_of_rna_polymerase_ii_transcription_subunit_19|lung_cancer_metastasis-related_protein_1|mediator_complex_sub…
A0JNW5|BLT3B_HUMAN|Bridge-like lipid transfer protein family member 3B (Syntaxin-6 Habc-interacting protein of 164 kDa) (UHRF1-binding protein 1-like)|BLTP3B KIAA0701 SHIP164 UHRF1BP1L|bridge-like_lipid_transfer_protein_family_member_3b|syntaxin-6_habc-interacting_protein_of_164_kda|uhrf1-binding_protein_1-like|bridge-like_lipid_transfer_protein_family_member_3b|syntaxin-6_habc-interacting_protei…
A0JP26|POTB3_HUMAN|POTE ankyrin domain family member B3|POTEB3|pote_ankyrin_domain_family_member_b3|pote_ankyrin_domain_family_member_b3
A0M8Q6|IGLC7_HUMAN|Immunoglobulin lambda constant 7 (Ig lambda-7 chain C region)|IGLC7|immunoglobulin_lambda_constant_7|ig_lambda-7_chain_c_region|immunoglobulin_lambda_constant_7|ig_lambda-7_chain_c_region
A0MZ66|SHOT1_HUMAN|Shootin-1 (Shootin1)|SHTN1 KIAA1598|shootin-1|shootin1|shootin-1|shootin1
A0PJK1|SC5AA_HUMAN|Sodium/mannose cotransporter SLC5A10 (Sodium/glucose cotransporter 5) (Na(+)/glucose cotransporter 5) (Solute carrier family 5 member 10)|SLC5A10 SGLT5|sodium/mannose_cotransporter_slc5a10|sodium/glucose_cotransporter_5|na(+)/glucose_cotransporter_5|solute_carrier_family_5_member_10|sodium/mannose_cotransporter_slc5a10|sodium/glucose_cotransporter_5|na(+)/glucose_cotransporter_…
A0PJY2|FEZF1_HUMAN|Fez family zinc finger protein 1 (Zinc finger protein 312B)|FEZF1 FEZ ZNF312B|fez_family_zinc_finger_protein_1|zinc_finger_protein_312b|fez_family_zinc_finger_protein_1|zinc_finger_protein_312b
A0PK00|T120B_HUMAN|Transmembrane protein 120B|TMEM120B|transmembrane_protein_120b|transmembrane_protein_120b
A0PK11|CLRN2_HUMAN|Clarin-2|CLRN2|clarin-2|clarin-2
A1A4S6|RHG10_HUMAN|Rho GTPase-activating protein 10 (GTPase regulator associated with focal adhesion kinase 2) (GRAF2) (Graf-related protein 2) (Rho-type GTPase-activating protein 10)|ARHGAP10 GRAF2|rho_gtpase-activating_protein_10|gtpase_regulator_associated_with_focal_adhesion_kinase_2|graf2|graf-related_protein_2|rho-type_gtpase-activating_protein_10|rho_gtpase-activating_protein_10|gtpase_reg…
A1A4Y4|IRGM_HUMAN|Immunity-related GTPase family M protein (EC 3.6.5.-) (Immunity-related GTPase family M protein 1) (Interferon-inducible protein 1) (LPS-stimulated RAW 264.7 macrophage protein 47 homolog) (LRG-47)|IRGM IFI1 IRGM1 LRG47|immunity-related_gtpase_family_m_protein|ec_3.6.5.-|immunity-related_gtpase_family_m_protein_1|interferon-inducible_protein_1|lps-stimulated_raw_264.7_macrophage…
A1A519|F170A_HUMAN|Protein FAM170A (Zinc finger domain-containing protein) (Zinc finger protein ZNFD)|FAM170A ZNFD|protein_fam170a|zinc_finger_domain-containing_protein|zinc_finger_protein_znfd|protein_fam170a|zinc_finger_domain-containing_protein|zinc_finger_protein_znfd
A1A5B4|ANO9_HUMAN|Anoctamin-9 (Transmembrane protein 16J) (Tumor protein p53-inducible protein 5) (p53-induced gene 5 protein)|ANO9 PIG5 TMEM16J TP53I5|anoctamin-9|transmembrane_protein_16j|tumor_protein_p53-inducible_protein_5|p53-induced_gene_5_protein|anoctamin-9|transmembrane_protein_16j|tumor_protein_p53-inducible_protein_5|p53-induced_gene_5_protein
A1A5C7|S22AN_HUMAN|Solute carrier family 22 member 23|SLC22A23 C6orf85|solute_carrier_family_22_member_23|solute_carrier_family_22_member_23
A1E959|ODAM_HUMAN|Odontogenic ameloblast-associated protein (Apin)|ODAM APIN|odontogenic_ameloblast-associated_protein|apin|odontogenic_ameloblast-associated_protein|apin|_precursor
A1KXE4|F168B_HUMAN|Myelin-associated neurite-outgrowth inhibitor (Mani) (p20)|FAM168B KIAA0280L MANI|myelin-associated_neurite-outgrowth_inhibitor|mani|p20|myelin-associated_neurite-outgrowth_inhibitor|mani|p20
A1KZ92|PXDNL_HUMAN|Probable oxidoreductase PXDNL (EC 1.-.-.-) (Cardiac peroxidase) (Inactive peroxidasin-like protein) (Polysomal ribonuclease 1) (PRM1) (Vascular peroxidase 2)|PXDNL VPO2|probable_oxidoreductase_pxdnl|ec_1.-.-.-|cardiac_peroxidase|inactive_peroxidasin-like_protein|polysomal_ribonuclease_1|prm1|vascular_peroxidase_2|probable_oxidoreductase_pxdnl|cardiac_peroxidase|inactive_peroxid…
A1L0T0|HACL2_HUMAN|2-hydroxyacyl-CoA lyase 2 (EC 4.1.2.-) (Acetolactate synthase-like protein) (IlvB-like protein)|ILVBL AHAS HACL2|2-hydroxyacyl-coa_lyase_2|ec_4.1.2.-|acetolactate_synthase-like_protein|ilvb-like_protein|2-hydroxyacyl-coa_lyase_2|acetolactate_synthase-like_protein|ilvb-like_protein
A1L167|U2QL1_HUMAN|Ubiquitin-conjugating enzyme E2Q-like protein 1 (EC 2.3.2.23) (E2Q-like ubiquitin-conjugating enzyme 1)|UBE2QL1|ubiquitin-conjugating_enzyme_e2q-like_protein_1|ec_2.3.2.23|e2q-like_ubiquitin-conjugating_enzyme_1|ubiquitin-conjugating_enzyme_e2q-like_protein_1|e2q-like_ubiquitin-conjugating_enzyme_1
A1L190|SYCE3_HUMAN|Synaptonemal complex central element protein 3 (Testis highly expressed gene 2 protein) (THEG-2)|SYCE3 C22orf41 THEG2|synaptonemal_complex_central_element_protein_3|testis_highly_expressed_gene_2_protein|theg-2|synaptonemal_complex_central_element_protein_3|testis_highly_expressed_gene_2_protein|theg-2
A1L390|PKHG3_HUMAN|Pleckstrin homology domain-containing family G member 3 (PH domain-containing family G member 3)|PLEKHG3 KIAA0599|pleckstrin_homology_domain-containing_family_g_member_3|ph_domain-containing_family_g_member_3|pleckstrin_homology_domain-containing_family_g_member_3|ph_domain-containing_family_g_member_3
A1L3X0|ELOV7_HUMAN|Very long chain fatty acid elongase 7 (EC 2.3.1.199) (3-keto acyl-CoA synthase ELOVL7) (ELOVL fatty acid elongase 7) (ELOVL FA elongase 7) (Elongation of very long chain fatty acids protein 7) (Very long chain 3-ketoacyl-CoA synthase 7) (Very long chain 3-oxoacyl-CoA synthase 7)|ELOVL7|very_long_chain_fatty_acid_elongase_7|ec_2.3.1.199|3-keto_acyl-coa_synthase_elovl7|elovl_fatt…
A1L4H1|SRCRL_HUMAN|Soluble scavenger receptor cysteine-rich domain-containing protein SSC5D (Soluble scavenger protein with 5 SRCR domains) (SSc5D)|SSC5D|soluble_scavenger_receptor_cysteine-rich_domain-containing_protein_ssc5d|soluble_scavenger_protein_with_5_srcr_domains|ssc5d|soluble_scavenger_receptor_cysteine-rich_domain-containing_protein_ssc5d|soluble_scavenger_protein_with_5_srcr_domains|s…
A1L4K1|FSD2_HUMAN|Fibronectin type III and SPRY domain-containing protein 2 (SPRY domain-containing protein 1)|FSD2 SPRYD1|fibronectin_type_iii_and_spry_domain-containing_protein_2|spry_domain-containing_protein_1|fibronectin_type_iii_and_spry_domain-containing_protein_2|spry_domain-containing_protein_1
A1X283|SPD2B_HUMAN|SH3 and PX domain-containing protein 2B (Adapter protein HOFI) (Factor for adipocyte differentiation 49) (Tyrosine kinase substrate with four SH3 domains)|SH3PXD2B FAD49 KIAA1295 TKS4|sh3_and_px_domain-containing_protein_2b|adapter_protein_hofi|factor_for_adipocyte_differentiation_49|tyrosine_kinase_substrate_with_four_sh3_domains|sh3_and_px_domain-containing_protein_2b|adapter…
A1XBS5|CBAR1_HUMAN|CBY1-interacting BAR domain-containing protein 1|CIBAR1 FAM92A FAM92A1|cby1-interacting_bar_domain-containing_protein_1|cby1-interacting_bar_domain-containing_protein_1|_precursor
A1Z1Q3|MACD2_HUMAN|ADP-ribose glycohydrolase MACROD2 (MACRO domain-containing protein 2) (O-acetyl-ADP-ribose deacetylase MACROD2) (EC 3.5.1.-) ([Protein ADP-ribosylaspartate] hydrolase MACROD2) (EC 3.2.2.-) ([Protein ADP-ribosylglutamate] hydrolase MACROD2) (EC 3.2.2.-)|MACROD2 C20orf133|adp-ribose_glycohydrolase_macrod2|macro_domain-containing_protein_2|o-acetyl-adp-ribose_deacetylase_macrod2|e…
A2A288|ZC12D_HUMAN|Probable ribonuclease ZC3H12D (EC 3.1.-.-) (MCP-induced protein 4) (Transformed follicular lymphoma) (Zinc finger CCCH domain-containing protein 12D) (p34)|ZC3H12D C6orf95 MCPIP4 TFL|probable_ribonuclease_zc3h12d|ec_3.1.-.-|mcp-induced_protein_4|transformed_follicular_lymphoma|zinc_finger_ccch_domain-containing_protein_12d|p34|probable_ribonuclease_zc3h12d|mcp-induced_protein_4…
A2A2Y4|FRMD3_HUMAN|FERM domain-containing protein 3 (Band 4.1-like protein 4O) (Ovary type protein 4.1) (4.1O)|FRMD3 EPB41L4O|ferm_domain-containing_protein_3|band_4.1-like_protein_4o|ovary_type_protein_4.1|4.1o|ferm_domain-containing_protein_3|band_41-like_protein_4o|ovary_type_protein_41|41o
A2IDD5|CCD78_HUMAN|Coiled-coil domain-containing protein 78 (hsCCDC78)|CCDC78 C16orf25 JFP10|coiled-coil_domain-containing_protein_78|hsccdc78|coiled-coil_domain-containing_protein_78|hsccdc78
A2PYH4|HFM1_HUMAN|Probable ATP-dependent DNA helicase HFM1 (EC 3.6.4.12) (SEC63 domain-containing protein 1)|HFM1 SEC3D1|probable_atp-dependent_dna_helicase_hfm1|ec_3.6.4.12|sec63_domain-containing_protein_1|probable_atp-dependent_dna_helicase_hfm1|sec63_domain-containing_protein_1
A2RRP1|NBAS_HUMAN|NBAS subunit of NRZ tethering complex (Neuroblastoma-amplified gene protein) (Neuroblastoma-amplified sequence)|NBAS NAG|nbas_subunit_of_nrz_tethering_complex|neuroblastoma-amplified_gene_protein|neuroblastoma-amplified_sequence|nbas_subunit_of_nrz_tethering_complex|neuroblastoma-amplified_gene_protein|neuroblastoma-amplified_sequence
A2RTX5|SYTC2_HUMAN|Threonine--tRNA ligase 2, cytoplasmic (EC 6.1.1.3) (Threonyl-tRNA synthetase) (ThrRS) (Threonyl-tRNA synthetase protein 3)|TARS3 TARSL2|threonine--trna_ligase_2,_cytoplasmic|ec_6.1.1.3|threonyl-trna_synthetase|thrrs|threonyl-trna_synthetase_protein_3|threonine--trna_ligase_2,_cytoplasmic|threonyl-trna_synthetase|thrrs|threonyl-trna_synthetase_protein_3
A2RU14|TM218_HUMAN|Transmembrane protein 218|TMEM218|transmembrane_protein_218|transmembrane_protein_218
A2RU30|TESP1_HUMAN|Protein TESPA1 (Thymocyte-expressed positive selection-associated protein 1)|TESPA1 KIAA0748 HSPC257|protein_tespa1|thymocyte-expressed_positive_selection-associated_protein_1|protein_tespa1|thymocyte-expressed_positive_selection-associated_protein_1
A2RU49|HYKK_HUMAN|Hydroxylysine kinase (5-hydroxy-L-lysine kinase) (EC 2.7.1.81) (Aminoglycoside phosphotransferase domain-containing protein 1)|HYKK AGPHD1|hydroxylysine_kinase|5-hydroxy-l-lysine_kinase|ec_2.7.1.81|aminoglycoside_phosphotransferase_domain-containing_protein_1|hydroxylysine_kinase|5-hydroxy-l-lysine_kinase|aminoglycoside_phosphotransferase_domain-containing_protein_1
A2RUB1|MEIOC_HUMAN|Meiosis-specific coiled-coil domain-containing protein MEIOC (Meiosis-specific with coiled-coil domain protein)|MEIOC C17orf104|meiosis-specific_coiled-coil_domain-containing_protein_meioc|meiosis-specific_with_coiled-coil_domain_protein|meiosis-specific_coiled-coil_domain-containing_protein_meioc|meiosis-specific_with_coiled-coil_domain_protein
A2RUB6|CCD66_HUMAN|Coiled-coil domain-containing protein 66|CCDC66|coiled-coil_domain-containing_protein_66|coiled-coil_domain-containing_protein_66
A2RUC4|TYW5_HUMAN|tRNA wybutosine-synthesizing protein 5 (hTYW5) (tRNA yW-synthesizing protein 5) (EC 1.14.11.42) (tRNA(Phe) (7-(3-amino-3-carboxypropyl)wyosine(37)-C(2))-hydroxylase)|TYW5 C2orf60|trna_wybutosine-synthesizing_protein_5|htyw5|trna_yw-synthesizing_protein_5|ec_1.14.11.42|trna(phe|7-(3-amino-3-carboxypropyl)wyosine(37)-c(2))-hydroxylase|trna_wybutosine-synthesizing_protein_5|htyw5|t…
A2RUH7|MBPHL_HUMAN|Myosin-binding protein H-like|MYBPHL|myosin-binding_protein_h-like|myosin-binding_protein_h-like
A2VDJ0|T131L_HUMAN|Transmembrane protein 131-like|TMEM131L KIAA0922|transmembrane_protein_131-like|transmembrane_protein_131-like|_precursor
A2VEC9|SSPO_HUMAN|SCO-spondin (SCO-spondin pseudogene)|SSPOP KIAA2036 SSPO|sco-spondin|sco-spondin_pseudogene|sco-spondin|sco-spondin_pseudogene|_precursor
A3KMH1|VWA8_HUMAN|von Willebrand factor A domain-containing protein 8 (PEX7-binding protein 2) (P7BP2)|VWA8 KIAA0564|von_willebrand_factor_a_domain-containing_protein_8|pex7-binding_protein_2|p7bp2|von_willebrand_factor_a_domain-containing_protein_8|pex7-binding_protein_2|p7bp2|_precursor
A4D0S4|LAMB4_HUMAN|Laminin subunit beta-4 (Laminin beta-1-related protein)|LAMB4|laminin_subunit_beta-4|laminin_beta-1-related_protein|laminin_subunit_beta-4|laminin_beta-1-related_protein|_precursor
A4D126|ISPD_HUMAN|D-ribitol-5-phosphate cytidylyltransferase (EC 2.7.7.40) (2-C-methyl-D-erythritol 4-phosphate cytidylyltransferase-like protein) (Isoprenoid synthase domain-containing protein) (hISPD)|CRPPA ISPD|d-ribitol-5-phosphate_cytidylyltransferase|ec_2.7.7.40|2-c-methyl-d-erythritol_4-phosphate_cytidylyltransferase-like_protein|isoprenoid_synthase_domain-containing_protein|hispd|d-ribito…
A4D161|F221A_HUMAN|Protein FAM221A|FAM221A C7orf46|protein_fam221a|protein_fam221a
A4D1B5|GSAP_HUMAN|Gamma-secretase-activating protein (GSAP) (Protein pigeon homolog) [Cleaved into: Gamma-secretase-activating protein 16 kDa C-terminal form (GSAP-16K)]|GSAP PION|gamma-secretase-activating_protein|gsap|protein_pigeon_homolog)_[cleaved_into:_gamma-secretase-activating_protein_16_kda_c-terminal_form|gsap-16k)]|gamma-secretase-activating_protein|gsap|protein_pigeon_homolog|gamma-se…
A4D1E9|GTPBA_HUMAN|GTP-binding protein 10 (Protein obg homolog 2) (ObgH2)|GTPBP10 OBGH2 UG0751c10|gtp-binding_protein_10|protein_obg_homolog_2|obgh2|gtp-binding_protein_10|protein_obg_homolog_2|obgh2
A4D1P6|WDR91_HUMAN|WD repeat-containing protein 91|WDR91 HSPC049|wd_repeat-containing_protein_91|wd_repeat-containing_protein_91
A4D1T9|PRS37_HUMAN|Probable inactive serine protease 37 (Probable inactive trypsin-X2)|PRSS37 TRYX2|probable_inactive_serine_protease_37|probable_inactive_trypsin-x2|probable_inactive_serine_protease_37|probable_inactive_trypsin-x2|_precursor
A4D256|CC14C_HUMAN|Dual specificity protein phosphatase CDC14C (EC 3.1.3.16) (EC 3.1.3.48) (CDC14 cell division cycle 14 homolog C)|CDC14C CDC14B2 CDC14Bretro|dual_specificity_protein_phosphatase_cdc14c|ec_3.1.3.16|ec_3.1.3.48|cdc14_cell_division_cycle_14_homolog_c|dual_specificity_protein_phosphatase_cdc14c|cdc14_cell_division_cycle_14_homolog_c
A4D2B0|MBLC1_HUMAN|Metallo-beta-lactamase domain-containing protein 1 (EC 3.1.27.-) (Endoribonuclease MBLAC1)|MBLAC1|metallo-beta-lactamase_domain-containing_protein_1|ec_3.1.27.-|endoribonuclease_mblac1|metallo-beta-lactamase_domain-containing_protein_1|endoribonuclease_mblac1
A4GXA9|EME2_HUMAN|Probable crossover junction endonuclease EME2 (EC 3.1.22.-)|EME2|probable_crossover_junction_endonuclease_eme2|ec_3.1.22.-|probable_crossover_junction_endonuclease_eme2
A4UGR9|XIRP2_HUMAN|Xin actin-binding repeat-containing protein 2 (Beta-xin) (Cardiomyopathy-associated protein 3) (Xeplin)|XIRP2 CMYA3|xin_actin-binding_repeat-containing_protein_2|beta-xin|cardiomyopathy-associated_protein_3|xeplin|xin_actin-binding_repeat-containing_protein_2|beta-xin|cardiomyopathy-associated_protein_3|xeplin
A5A3E0|POTEF_HUMAN|POTE ankyrin domain family member F (ANKRD26-like family C member 1B) (Chimeric POTE-actin protein)|POTEF A26C1B|pote_ankyrin_domain_family_member_f|ankrd26-like_family_c_member_1b|chimeric_pote-actin_protein|pote_ankyrin_domain_family_member_f|ankrd26-like_family_c_member_1b|chimeric_pote-actin_protein
A5D8T8|CL18A_HUMAN|C-type lectin domain family 18 member A (Mannose receptor-like protein 2)|CLEC18A MRLP2|c-type_lectin_domain_family_18_member_a|mannose_receptor-like_protein_2|c-type_lectin_domain_family_18_member_a|mannose_receptor-like_protein_2|_precursor
A5D8V6|VP37C_HUMAN|Vacuolar protein sorting-associated protein 37C (hVps37C) (ESCRT-I complex subunit VPS37C)|VPS37C PML39|vacuolar_protein_sorting-associated_protein_37c|hvps37c|escrt-i_complex_subunit_vps37c|vacuolar_protein_sorting-associated_protein_37c|hvps37c|escrt-i_complex_subunit_vps37c
A5D8V7|ODAD3_HUMAN|Outer dynein arm-docking complex subunit 3 (Coiled-coil domain-containing protein 151)|ODAD3 CCDC151|outer_dynein_arm-docking_complex_subunit_3|coiled-coil_domain-containing_protein_151|outer_dynein_arm-docking_complex_subunit_3|coiled-coil_domain-containing_protein_151
A5D8W1|CFA69_HUMAN|Cilia- and flagella-associated protein 69|CFAP69 C7orf63|cilia-_and_flagella-associated_protein_69|cilia-_and_flagella-associated_protein_69
A5LHX3|PSB11_HUMAN|Proteasome subunit beta type-11 (EC 3.4.25.1) (Proteasome subunit beta-5t)|PSMB11|proteasome_subunit_beta_type-11|ec_3.4.25.1|proteasome_subunit_beta-5t|proteasome_subunit_beta_type-11|proteasome_subunit_beta-5t|_precursor
A5PKW4|PSD1_HUMAN|PH and SEC7 domain-containing protein 1 (Exchange factor for ADP-ribosylation factor guanine nucleotide factor 6) (Exchange factor for ARF6) (Exchange factor for ARF6 A) (Pleckstrin homology and SEC7 domain-containing protein 1)|PSD EFA6 EFA6A KIAA2011 PSD1 TYL|ph_and_sec7_domain-containing_protein_1|exchange_factor_for_adp-ribosylation_factor_guanine_nucleotide_factor_6|exchang…
A5PLL7|PDES1_HUMAN|Plasmanylethanolamine desaturase 1 (EC 1.14.19.77) (Transmembrane protein 189)|PEDS1 KUA PDES TMEM189|plasmanylethanolamine_desaturase_1|ec_1.14.19.77|transmembrane_protein_189|plasmanylethanolamine_desaturase_1|transmembrane_protein_189
A5X5Y0|5HT3E_HUMAN|5-hydroxytryptamine receptor 3E (5-HT3-E) (5-HT3E) (Serotonin receptor 3E)|HTR3E|5-hydroxytryptamine_receptor_3e|5-ht3-e|5-ht3e|serotonin_receptor_3e|5-hydroxytryptamine_receptor_3e|5-ht3-e|5-ht3e|serotonin_receptor_3e|_precursor
A5YKK6|CNOT1_HUMAN|CCR4-NOT transcription complex subunit 1 (CCR4-associated factor 1) (Negative regulator of transcription subunit 1 homolog) (NOT1H) (hNOT1)|CNOT1 CDC39 KIAA1007 NOT1 AD-005|ccr4-not_transcription_complex_subunit_1|ccr4-associated_factor_1|negative_regulator_of_transcription_subunit_1_homolog|not1h|hnot1|ccr4-not_transcription_complex_subunit_1|ccr4-associated_factor_1|negative_…
A5YM72|CRNS1_HUMAN|Carnosine synthase 1 (EC 6.3.2.11) (ATP-grasp domain-containing protein 1)|CARNS1 ATPGD1 KIAA1394|carnosine_synthase_1|ec_6.3.2.11|atp-grasp_domain-containing_protein_1|carnosine_synthase_1|atp-grasp_domain-containing_protein_1
A6BM72|MEG11_HUMAN|Multiple epidermal growth factor-like domains protein 11 (Multiple EGF-like domains protein 11)|MEGF11 KIAA1781 UNQ1949/PRO4432|multiple_epidermal_growth_factor-like_domains_protein_11|multiple_egf-like_domains_protein_11|multiple_epidermal_growth_factor-like_domains_protein_11|multiple_egf-like_domains_protein_11|_precursor
A6H8Y1|BDP1_HUMAN|Transcription factor TFIIIB component B'' homolog (Transcription factor IIIB 150) (TFIIIB150) (Transcription factor-like nuclear regulator)|BDP1 KIAA1241 KIAA1689 TFNR|transcription_factor_tfiiib_component_b''_homolog|transcription_factor_iiib_150|tfiiib150|transcription_factor-like_nuclear_regulator|transcription_factor_tfiiib_component_b''_homolog|transcription_factor_iiib_150…
A6H8Z2|F221B_HUMAN|Protein FAM221B|FAM221B C9orf128|protein_fam221b|protein_fam221b
A6NC98|CC88B_HUMAN|Coiled-coil domain-containing protein 88B (Brain leucine zipper domain-containing protein) (Gipie) (Hook-related protein 3) (HkRP3)|CCDC88B BRLZ|coiled-coil_domain-containing_protein_88b|brain_leucine_zipper_domain-containing_protein|gipie|hook-related_protein_3|hkrp3|coiled-coil_domain-containing_protein_88b|brain_leucine_zipper_domain-containing_protein|gipie|hook-related_pro…
A6NCS4|NKX26_HUMAN|Homeobox protein Nkx-2.6 (Homeobox protein NK-2 homolog F)|NKX2-6 NKX2F|homeobox_protein_nkx-2.6|homeobox_protein_nk-2_homolog_f|homeobox_protein_nkx-26|homeobox_protein_nk-2_homolog_f
A6ND01|JUNO_HUMAN|Sperm-egg fusion protein Juno (Folate receptor 4) (Folate receptor delta) (FR-delta) (IZUMO1 receptor protein JUNO)|IZUMO1R FOLR4 JUNO|sperm-egg_fusion_protein_juno|folate_receptor_4|folate_receptor_delta|fr-delta|izumo1_receptor_protein_juno|sperm-egg_fusion_protein_juno|folate_receptor_4|folate_receptor_delta|fr-delta|izumo1_receptor_protein_juno|_precursor
A6ND36|FA83G_HUMAN|Protein FAM83G (Protein associated with SMAD1)|FAM83G PAWS1|protein_fam83g|protein_associated_with_smad1|protein_fam83g|protein_associated_with_smad1
A6NDB9|PALM3_HUMAN|Paralemmin-3|PALM3|paralemmin-3|paralemmin-3|_precursor
A6NDE4|RBY1B_HUMAN|RNA-binding motif protein, Y chromosome, family 1 member B|RBMY1B|rna-binding_motif_protein,_y_chromosome,_family_1_member_b|rna-binding_motif_protein,_y_chromosome,_family_1_member_b
A6NDG6|PGP_HUMAN|Glycerol-3-phosphate phosphatase (G3PP) (EC 3.1.3.21) (Aspartate-based ubiquitous Mg(2+)-dependent phosphatase) (AUM) (EC 3.1.3.48) (Phosphoglycolate phosphatase) (PGP)|PGP|glycerol-3-phosphate_phosphatase|g3pp|ec_3.1.3.21|aspartate-based_ubiquitous_mg(2+)-dependent_phosphatase|aum|ec_3.1.3.48|phosphoglycolate_phosphatase|pgp|glycerol-3-phosphate_phosphatase|g3pp|aspartate-based_…
A6NDV4|TMM8B_HUMAN|Transmembrane protein 8B (Nasopharyngeal carcinoma-associated gene 6 protein) (Protein NAG-5) (Protein NGX6)|TMEM8B C9orf127 NGX6|transmembrane_protein_8b|nasopharyngeal_carcinoma-associated_gene_6_protein|protein_nag-5|protein_ngx6|transmembrane_protein_8b|nasopharyngeal_carcinoma-associated_gene_6_protein|protein_nag-5|protein_ngx6
A6NED2|RCCD1_HUMAN|RCC1 domain-containing protein 1|RCCD1|rcc1_domain-containing_protein_1|rcc1_domain-containing_protein_1
A6NEM1|GG6L9_HUMAN|Golgin subfamily A member 6-like protein 9|GOLGA6L9 GOLGA6L20|golgin_subfamily_a_member_6-like_protein_9|golgin_subfamily_a_member_6-like_protein_9
A6NFA1|TIKI2_HUMAN|Metalloprotease TIKI2 (EC 3.4.-.-) (Heart, kidney and adipose-enriched transmembrane protein homolog) (TRAB domain-containing protein 2B)|TRABD2B HKAT TIKI2|metalloprotease_tiki2|ec_3.4.-.-|heart,_kidney_and_adipose-enriched_transmembrane_protein_homolog|trab_domain-containing_protein_2b|metalloprotease_tiki2|heart,_kidney_and_adipose-enriched_transmembrane_protein_homolog|trab…
A6NFQ2|TCAF2_HUMAN|TRPM8 channel-associated factor 2 (TRP channel-associated factor 2)|TCAF2 FAM115C FAM139A|trpm8_channel-associated_factor_2|trp_channel-associated_factor_2|trpm8_channel-associated_factor_2|trp_channel-associated_factor_2
A6NFX1|MFS2B_HUMAN|Sphingosine-1-phosphate transporter MFSD2B (Major facilitator superfamily domain-containing protein 2B) (hMfsd2b)|MFSD2B|sphingosine-1-phosphate_transporter_mfsd2b|major_facilitator_superfamily_domain-containing_protein_2b|hmfsd2b|sphingosine-1-phosphate_transporter_mfsd2b|major_facilitator_superfamily_domain-containing_protein_2b|hmfsd2b
A6NFY7|SDHF1_HUMAN|Succinate dehydrogenase assembly factor 1, mitochondrial (SDH assembly factor 1) (SDHAF1) (LYR motif-containing protein 8)|SDHAF1 LYRM8|succinate_dehydrogenase_assembly_factor_1,_mitochondrial|sdh_assembly_factor_1|sdhaf1|lyr_motif-containing_protein_8|succinate_dehydrogenase_assembly_factor_1,_mitochondrial|sdh_assembly_factor_1|sdhaf1|lyr_motif-containing_protein_8
A6NGG8|PCARE_HUMAN|Photoreceptor cilium actin regulator|PCARE C2orf71|photoreceptor_cilium_actin_regulator|photoreceptor_cilium_actin_regulator
A6NGQ2|OOEP_HUMAN|Oocyte-expressed protein homolog (KH homology domain-containing protein 2) (Oocyte- and embryo-specific protein 19) (hOEP19)|OOEP C6orf156 KHDC2 OEP19|oocyte-expressed_protein_homolog|kh_homology_domain-containing_protein_2|oocyte-_and_embryo-specific_protein_19|hoep19|oocyte-expressed_protein_homolog|kh_homology_domain-containing_protein_2|oocyte-_and_embryo-specific_protein_19…
A6NGU5|GGT3_HUMAN|Putative glutathione hydrolase 3 proenzyme (EC 3.4.19.13) (Gamma-glutamyltransferase 3) (Putative gamma-glutamyltranspeptidase 3) (GGT 3) (EC 2.3.2.2) [Cleaved into: Putative glutathione hydrolase 3 heavy chain; Putative glutathione hydrolase 3 light chain]|GGT3P GGT3|putative_glutathione_hydrolase_3_proenzyme|ec_3.4.19.13|gamma-glutamyltransferase_3|putative_gamma-glutamyltrans…
A6NHL2|TBAL3_HUMAN|Tubulin alpha chain-like 3 (EC 3.6.5.-)|TUBAL3|tubulin_alpha_chain-like_3|ec_3.6.5.-|tubulin_alpha_chain-like_3
A6NHR9|SMHD1_HUMAN|Structural maintenance of chromosomes flexible hinge domain-containing protein 1 (SMC hinge domain-containing protein 1) (EC 3.6.1.-)|SMCHD1 KIAA0650|structural_maintenance_of_chromosomes_flexible_hinge_domain-containing_protein_1|smc_hinge_domain-containing_protein_1|ec_3.6.1.-|structural_maintenance_of_chromosomes_flexible_hinge_domain-containing_protein_1|smc_hinge_domain-co…
A6NHX0|CAST2_HUMAN|Cytosolic arginine sensor for mTORC1 subunit 2 (Cellular arginine sensor for mTORC1 protein 2) (GATS-like protein 2)|CASTOR2 GATSL1 GATSL2|cytosolic_arginine_sensor_for_mtorc1_subunit_2|cellular_arginine_sensor_for_mtorc1_protein_2|gats-like_protein_2|cytosolic_arginine_sensor_for_mtorc1_subunit_2|cellular_arginine_sensor_for_mtorc1_protein_2|gats-like_protein_2
A6NI15|MSGN1_HUMAN|Mesogenin-1 (Paraxial mesoderm-specific mesogenin1) (pMesogenin1) (pMsgn1)|MSGN1|mesogenin-1|paraxial_mesoderm-specific_mesogenin1|pmesogenin1|pmsgn1|mesogenin-1|paraxial_mesoderm-specific_mesogenin1|pmesogenin1|pmsgn1
A6NI61|MYMK_HUMAN|Protein myomaker (Myoblast fusion maker) (Transmembrane protein 226) (Transmembrane protein 8C)|MYMK TMEM226 TMEM8C|protein_myomaker|myoblast_fusion_maker|transmembrane_protein_226|transmembrane_protein_8c|protein_myomaker|myoblast_fusion_maker|transmembrane_protein_226|transmembrane_protein_8c
A6NI73|LIRA5_HUMAN|Leukocyte immunoglobulin-like receptor subfamily A member 5 (CD85 antigen-like family member F) (Immunoglobulin-like transcript 11) (ILT-11) (Leukocyte immunoglobulin-like receptor 9) (LIR-9) (CD antigen CD85f)|LILRA5 ILT11 LILRB7 LIR9|leukocyte_immunoglobulin-like_receptor_subfamily_a_member_5|cd85_antigen-like_family_member_f|immunoglobulin-like_transcript_11|ilt-11|leukocyte…
A6NIH7|U119B_HUMAN|Protein unc-119 homolog B|UNC119B|protein_unc-119_homolog_b|protein_unc-119_homolog_b
A6NIX2|WTIP_HUMAN|Wilms tumor protein 1-interacting protein (WT1-interacting protein)|WTIP|wilms_tumor_protein_1-interacting_protein|wt1-interacting_protein|wilms_tumor_protein_1-interacting_protein|wt1-interacting_protein
A6NJ46|NKX63_HUMAN|Homeobox protein Nkx-6.3|NKX6-3|homeobox_protein_nkx-6.3|homeobox_protein_nkx-63
A6NJ78|MET15_HUMAN|12S rRNA N4-methylcytidine (m4C) methyltransferase (12S rRNA m4C methyltransferase) (EC 2.1.1.-) (Methyltransferase 5 domain-containing protein 1) (Methyltransferase-like protein 15)|METTL15 METT5D1|12s_rrna_n4-methylcytidine|m4c)_methyltransferase|12s_rrna_m4c_methyltransferase|ec_2.1.1.-|methyltransferase_5_domain-containing_protein_1|methyltransferase-like_protein_15|12s_rrn…
A6NK06|IRG1_HUMAN|Cis-aconitate decarboxylase (CAD) (EC 4.1.1.6) (Aconitate decarboxylase) (Aconitate decarboxylase 1) (Cis-aconitic acid decarboxylase) (Immune-responsive gene 1 protein)|ACOD1 IRG1|cis-aconitate_decarboxylase|cad|ec_4.1.1.6|aconitate_decarboxylase|aconitate_decarboxylase_1|cis-aconitic_acid_decarboxylase|immune-responsive_gene_1_protein|cis-aconitate_decarboxylase|cad|aconitate_…
A6NK58|LIPT2_HUMAN|Octanoyl-[acyl-carrier-protein]:protein N-octanoyltransferase LIPT2, mitochondrial (Lipoate-protein ligase B) (Lipoyl/octanoyl transferase) (Lipoyltransferase 2) (EC 2.3.1.181) (Octanoyl-[acyl-carrier-protein]-protein N-octanoyltransferase)|LIPT2|octanoyl-[acyl-carrier-protein]:protein_n-octanoyltransferase_lipt2,_mitochondrial|lipoate-protein_ligase_b|lipoyl/octanoyl_transfera…
A6NK89|RASFA_HUMAN|Ras association domain-containing protein 10|RASSF10|ras_association_domain-containing_protein_10|ras_association_domain-containing_protein_10
A6NKB5|PCX2_HUMAN|Pecanex-like protein 2 (Pecanex homolog protein 2)|PCNX2 KIAA0435 PCNXL2|pecanex-like_protein_2|pecanex_homolog_protein_2|pecanex-like_protein_2|pecanex_homolog_protein_2
A6NMZ7|CO6A6_HUMAN|Collagen alpha-6(VI) chain|COL6A6|collagen_alpha-6(vi)_chain|collagen_alpha-6(vi)_chain|_precursor
A6NNB3|IFM5_HUMAN|Interferon-induced transmembrane protein 5 (Bone-restricted interferon-induced transmembrane protein-like protein) (BRIL) (Dispanin subfamily A member 1) (DSPA1)|IFITM5|interferon-induced_transmembrane_protein_5|bone-restricted_interferon-induced_transmembrane_protein-like_protein|bril|dispanin_subfamily_a_member_1|dspa1|interferon-induced_transmembrane_protein_5|bone-restricted…
A6NNM8|TTL13_HUMAN|Tubulin polyglutamylase TTLL13 (EC 6.3.2.-) (Tubulin tyrosine ligase like 13) (Tubulin tyrosine ligase-like family member 13 pseudogene) (Tubulin--tyrosine ligase-like protein 13)|TTLL13 TTLL13P|tubulin_polyglutamylase_ttll13|ec_6.3.2.-|tubulin_tyrosine_ligase_like_13|tubulin_tyrosine_ligase-like_family_member_13_pseudogene|tubulin--tyrosine_ligase-like_protein_13|tubulin_polyg…
A6NNN8|S38A8_HUMAN|Solute carrier family 38 member 8 (Amino acid transporter SLC38A8)|SLC38A8|solute_carrier_family_38_member_8|amino_acid_transporter_slc38a8|solute_carrier_family_38_member_8|amino_acid_transporter_slc38a8
A6NNY8|UBP27_HUMAN|Ubiquitin carboxyl-terminal hydrolase 27 (EC 3.4.19.12) (Deubiquitinating enzyme 27) (Ubiquitin carboxyl-terminal hydrolase 22-like) (Ubiquitin thioesterase 27) (Ubiquitin-specific-processing protease 27) (X-linked ubiquitin carboxyl-terminal hydrolase 27)|USP27X USP22L USP27|ubiquitin_carboxyl-terminal_hydrolase_27|ec_3.4.19.12|deubiquitinating_enzyme_27|ubiquitin_carboxyl-ter…
A6NNZ2|TBB8B_HUMAN|Tubulin beta 8B|TUBB8B|tubulin_beta_8b|tubulin_beta_8b
A6PVC2|TTLL8_HUMAN|Protein monoglycylase TTLL8 (EC 6.3.2.-) (Tubulin--tyrosine ligase-like protein 8)|TTLL8|protein_monoglycylase_ttll8|ec_6.3.2.-|tubulin--tyrosine_ligase-like_protein_8|protein_monoglycylase_ttll8|tubulin--tyrosine_ligase-like_protein_8
A7E2V4|ZSWM8_HUMAN|Zinc finger SWIM domain-containing protein 8|ZSWIM8 KIAA0913|zinc_finger_swim_domain-containing_protein_8|zinc_finger_swim_domain-containing_protein_8
A7E2Y1|MYH7B_HUMAN|Myosin-7B (Antigen MLAA-21) (Myosin cardiac muscle beta chain) (Myosin heavy chain 7B, cardiac muscle beta isoform) (Slow A MYH14)|MYH7B KIAA1512|myosin-7b|antigen_mlaa-21|myosin_cardiac_muscle_beta_chain|myosin_heavy_chain_7b,_cardiac_muscle_beta_isoform|slow_a_myh14|myosin-7b|antigen_mlaa-21|myosin_cardiac_muscle_beta_chain|myosin_heavy_chain_7b,_cardiac_muscle_beta_isoform|s…
A7KAX9|RHG32_HUMAN|Rho GTPase-activating protein 32 (Brain-specific Rho GTPase-activating protein) (GAB-associated Cdc42/Rac GTPase-activating protein) (GC-GAP) (GTPase regulator interacting with TrkA) (Rho-type GTPase-activating protein 32) (Rho/Cdc42/Rac GTPase-activating protein RICS) (RhoGAP involved in the beta-catenin-N-cadherin and NMDA receptor signaling) (p200RhoGAP) (p250GAP)|ARHGAP32 G…
A7MCY6|TBKB1_HUMAN|TANK-binding kinase 1-binding protein 1 (TBK1-binding protein 1)|TBKBP1 KIAA0775 SINTBAD|tank-binding_kinase_1-binding_protein_1|tbk1-binding_protein_1|tank-binding_kinase_1-binding_protein_1|tbk1-binding_protein_1
A7MD48|SRRM4_HUMAN|Serine/arginine repetitive matrix protein 4 (Medulloblastoma antigen MU-MB-2.76) (Neural-specific serine/arginine repetitive splicing factor of 100 kDa) (Neural-specific SR-related protein of 100 kDa) (nSR100)|SRRM4 KIAA1853|serine/arginine_repetitive_matrix_protein_4|medulloblastoma_antigen_mu-mb-2.76|neural-specific_serine/arginine_repetitive_splicing_factor_of_100_kda|neural…
A7XYQ1|SOBP_HUMAN|Sine oculis-binding protein homolog (Jackson circler protein 1)|SOBP JXC1|sine_oculis-binding_protein_homolog|jackson_circler_protein_1|sine_oculis-binding_protein_homolog|jackson_circler_protein_1
A8CG34|P121C_HUMAN|Nuclear envelope pore membrane protein POM 121C (Nuclear pore membrane protein 121-2) (POM121-2) (Pore membrane protein of 121 kDa C)|POM121C|nuclear_envelope_pore_membrane_protein_pom_121c|nuclear_pore_membrane_protein_121-2|pom121-2|pore_membrane_protein_of_121_kda_c|nuclear_envelope_pore_membrane_protein_pom_121c|nuclear_pore_membrane_protein_121-2|pom121-2|pore_membrane_pro…
A8K0Z3|WASH1_HUMAN|WASH complex subunit 1 (CXYorf1-like protein on chromosome 9) (Protein FAM39E) (WAS protein family homolog 1)|WASHC1 FAM39E WASH1|wash_complex_subunit_1|cxyorf1-like_protein_on_chromosome_9|protein_fam39e|was_protein_family_homolog_1|wash_complex_subunit_1|cxyorf1-like_protein_on_chromosome_9|protein_fam39e|was_protein_family_homolog_1
A8K2U0|A2ML1_HUMAN|Alpha-2-macroglobulin-like protein 1 (C3 and PZP-like alpha-2-macroglobulin domain-containing protein 9)|A2ML1 CPAMD9|alpha-2-macroglobulin-like_protein_1|c3_and_pzp-like_alpha-2-macroglobulin_domain-containing_protein_9|alpha-2-macroglobulin-like_protein_1|c3_and_pzp-like_alpha-2-macroglobulin_domain-containing_protein_9|_precursor
A8K4G0|CLM7_HUMAN|CMRF35-like molecule 7 (CLM-7) (CD300 antigen-like family member B) (CMRF35-A2) (Immune receptor expressed on myeloid cells 3) (IREM-3) (Leukocyte mono-Ig-like receptor 5) (Triggering receptor expressed on myeloid cells 5) (TREM-5) (CD antigen CD300b)|CD300LB CD300B CLM7 CMRF35A2 IREM3 LMIR5 TREM5 UNQ2530/PRO6029|cmrf35-like_molecule_7|clm-7|cd300_antigen-like_family_member_b|cm…
A8K7I4|CLCA1_HUMAN|Calcium-activated chloride channel regulator 1 (EC 3.4.-.-) (Calcium-activated chloride channel family member 1) (hCLCA1) (Calcium-activated chloride channel protein 1) (CaCC-1) (hCaCC-1)|CLCA1 CACC1|calcium-activated_chloride_channel_regulator_1|ec_3.4.-.-|calcium-activated_chloride_channel_family_member_1|hclca1|calcium-activated_chloride_channel_protein_1|cacc-1|hcacc-1|calc…
A8K830|OCAT2_HUMAN|POU class 2 homeobox associating factor 3 (Cancer susceptibility candidate protein 13) (Colorectal cancer-associated protein 2) (Protein OCA-T2)|POU2AF3 C11orf93 CASC13 COLCA2|pou_class_2_homeobox_associating_factor_3|cancer_susceptibility_candidate_protein_13|colorectal_cancer-associated_protein_2|protein_oca-t2|pou_class_2_homeobox_associating_factor_3|cancer_susceptibility_c…
A8K8P3|SFI1_HUMAN|Protein SFI1 homolog (hSFI1)|SFI1 KIAA0542|protein_sfi1_homolog|hsfi1|protein_sfi1_homolog|hsfi1
A8K8V0|ZN785_HUMAN|Zinc finger protein 785|ZNF785|zinc_finger_protein_785|zinc_finger_protein_785
A8MPY1|GBRR3_HUMAN|Gamma-aminobutyric acid receptor subunit rho-3 (GABA(A) receptor subunit rho-3) (GABAAR subunit rho-3) (GABA(C) receptor)|GABRR3|gamma-aminobutyric_acid_receptor_subunit_rho-3|gaba(a)_receptor_subunit_rho-3|gabaar_subunit_rho-3|gaba(c)_receptor|gamma-aminobutyric_acid_receptor_subunit_rho-3|gaba(a)_receptor_subunit_rho-3|gabaar_subunit_rho-3|gaba(c)_receptor|_precursor
A8MQ03|CRTP1_HUMAN|Cysteine-rich tail protein 1|CYSRT1 C9orf169|cysteine-rich_tail_protein_1|cysteine-rich_tail_protein_1
A8MQ27|NEU1B_HUMAN|E3 ubiquitin-protein ligase NEURL1B (EC 2.3.2.27) (Neuralized-2) (NEUR2) (Neuralized-like protein 1B) (Neuralized-like protein 3) (RING-type E3 ubiquitin transferase NEURL1B)|NEURL1B NEURL3|e3_ubiquitin-protein_ligase_neurl1b|ec_2.3.2.27|neuralized-2|neur2|neuralized-like_protein_1b|neuralized-like_protein_3|ring-type_e3_ubiquitin_transferase_neurl1b|e3_ubiquitin-protein_ligase…
A8MT69|CENPX_HUMAN|Centromere protein X (CENP-X) (FANCM-associated histone fold protein 2) (FANCM-interacting histone fold protein 2) (Fanconi anemia-associated polypeptide of 10 kDa) (Retinoic acid-inducible gene D9 protein homolog) (Stimulated by retinoic acid gene 13 protein homolog)|CENPX FAAP10 MHF2 STRA13|centromere_protein_x|cenp-x|fancm-associated_histone_fold_protein_2|fancm-interacting_…
A8MTA8|CMI2B_HUMAN|Ciliary microtubule inner protein 2B|CIMIP2B FAM166B|ciliary_microtubule_inner_protein_2b|ciliary_microtubule_inner_protein_2b
A8MTJ3|GNAT3_HUMAN|Guanine nucleotide-binding protein G(t) subunit alpha-3 (Gustducin alpha-3 chain)|GNAT3|guanine_nucleotide-binding_protein_g(t)_subunit_alpha-3|gustducin_alpha-3_chain|guanine_nucleotide-binding_protein_g(t)_subunit_alpha-3|gustducin_alpha-3_chain
A8MTJ6|FOXI3_HUMAN|Forkhead box protein I3|FOXI3|forkhead_box_protein_i3|forkhead_box_protein_i3
A8MTQ0|NOTO_HUMAN|Homeobox protein notochord|NOTO|homeobox_protein_notochord|homeobox_protein_notochord
A8MTZ0|BBIP1_HUMAN|BBSome-interacting protein 1 (BBSome-interacting protein of 10 kDa)|BBIP1 BBIP10 NCRNA00081|bbsome-interacting_protein_1|bbsome-interacting_protein_of_10_kda|bbsome-interacting_protein_1|bbsome-interacting_protein_of_10_kda
A8MU46|SMTL1_HUMAN|Smoothelin-like protein 1|SMTNL1|smoothelin-like_protein_1|smoothelin-like_protein_1
A8MUP2|CSKMT_HUMAN|Citrate synthase-lysine N-methyltransferase CSKMT, mitochondrial (CS-KMT) (EC 2.1.1.-) (Methyltransferase-like protein 12, mitochondrial)|CSKMT METTL12|citrate_synthase-lysine_n-methyltransferase_cskmt,_mitochondrial|cs-kmt|ec_2.1.1.-|methyltransferase-like_protein_12,_mitochondrial|citrate_synthase-lysine_n-methyltransferase_cskmt,_mitochondrial|cs-kmt|methyltransferase-like_p…
A8MV65|VGLL3_HUMAN|Transcription cofactor vestigial-like protein 3 (Vgl-3)|VGLL3|transcription_cofactor_vestigial-like_protein_3|vgl-3|transcription_cofactor_vestigial-like_protein_3|vgl-3
A8MVW5|HECA2_HUMAN|HEPACAM family member 2 (Mitotic kinetics regulator)|HEPACAM2 MIKI UNQ305/PRO346|hepacam_family_member_2|mitotic_kinetics_regulator|hepacam_family_member_2|mitotic_kinetics_regulator|_precursor
A8MW92|P20L1_HUMAN|PHD finger protein 20-like protein 1|PHF20L1 CGI-72|phd_finger_protein_20-like_protein_1|phd_finger_protein_20-like_protein_1
A8MW95|BECN2_HUMAN|Beclin-2 (Beclin-1 autophagy-related pseudogene 1) (Beclin-1-like protein 1)|BECN2 BECN1L1 BECN1P1|beclin-2|beclin-1_autophagy-related_pseudogene_1|beclin-1-like_protein_1|beclin-2|beclin-1_autophagy-related_pseudogene_1|beclin-1-like_protein_1
A8MW99|MEI4_HUMAN|Meiosis-specific protein MEI4|MEI4|meiosis-specific_protein_mei4|meiosis-specific_protein_mei4
A8MXD5|GRCR1_HUMAN|Glutaredoxin domain-containing cysteine-rich protein 1|GRXCR1 DFNB25|glutaredoxin_domain-containing_cysteine-rich_protein_1|glutaredoxin_domain-containing_cysteine-rich_protein_1
A8MXV4|NUD19_HUMAN|Acyl-coenzyme A diphosphatase NUDT19 (EC 3.6.1.-) (EC 3.6.1.77) (Nucleoside diphosphate-linked moiety X motif 19) (Nudix motif 19)|NUDT19|acyl-coenzyme_a_diphosphatase_nudt19|ec_3.6.1.-|ec_3.6.1.77|nucleoside_diphosphate-linked_moiety_x_motif_19|nudix_motif_19|acyl-coenzyme_a_diphosphatase_nudt19|nucleoside_diphosphate-linked_moiety_x_motif_19|nudix_motif_19
A8MYU2|KCNU1_HUMAN|Potassium channel subfamily U member 1 (Calcium-activated potassium channel subunit alpha-3) (Calcium-activated potassium channel, subfamily M subunit alpha-3) (KCa5) (Slowpoke homolog 3)|KCNU1 KCNMA3 KCNMC1 SLO3|potassium_channel_subfamily_u_member_1|calcium-activated_potassium_channel_subunit_alpha-3|calcium-activated_potassium_channel,_subfamily_m_subunit_alpha-3|kca5|slowpo…
A8MZ59|LEUTX_HUMAN|Paired-like homeodomain transcription factor LEUTX (Leucine-twenty homeobox) (Paired-like homeobox transcription factor LEUTX) (PRD-LIKE homeobox transcription factor LEUTX)|LEUTX|paired-like_homeodomain_transcription_factor_leutx|leucine-twenty_homeobox|paired-like_homeobox_transcription_factor_leutx|prd-like_homeobox_transcription_factor_leutx|paired-like_homeodomain_transcri…
A8TX70|CO6A5_HUMAN|Collagen alpha-5(VI) chain (Collagen alpha-1(XXIX) chain) (von Willebrand factor A domain-containing protein 4)|COL6A5 COL29A1 VWA4|collagen_alpha-5(vi)_chain|collagen_alpha-1(xxix)_chain|von_willebrand_factor_a_domain-containing_protein_4|collagen_alpha-5(vi)_chain|collagen_alpha-1(xxix)_chain|von_willebrand_factor_a_domain-containing_protein_4|_precursor
A9QM74|IMA8_HUMAN|Importin subunit alpha-8 (Karyopherin subunit alpha-7)|KPNA7|importin_subunit_alpha-8|karyopherin_subunit_alpha-7|importin_subunit_alpha-8|karyopherin_subunit_alpha-7
A9UHW6|MI4GD_HUMAN|MIF4G domain-containing protein (SLBP-interacting protein 1) (hSLIP1)|MIF4GD SLIP1|mif4g_domain-containing_protein|slbp-interacting_protein_1|hslip1|mif4g_domain-containing_protein|slbp-interacting_protein_1|hslip1
A9YTQ3|AHRR_HUMAN|Aryl hydrocarbon receptor repressor (AhR repressor) (AhRR) (Class E basic helix-loop-helix protein 77) (bHLHe77)|AHRR BHLHE77 KIAA1234|aryl_hydrocarbon_receptor_repressor|ahr_repressor|ahrr|class_e_basic_helix-loop-helix_protein_77|bhlhe77|aryl_hydrocarbon_receptor_repressor|ahr_repressor|ahrr|class_e_basic_helix-loop-helix_protein_77|bhlhe77
B0I1T2|MYO1G_HUMAN|Unconventional myosin-Ig [Cleaved into: Minor histocompatibility antigen HA-2 (mHag HA-2)]|MYO1G HA2|unconventional_myosin-ig_[cleaved_into:_minor_histocompatibility_antigen_ha-2|mhag_ha-2)]|unconventional_myosin-ig|minor_histocompatibility_antigen_ha-2|mhag_ha-2
B0L3A2|DESPR_HUMAN|Dual endothelin-1/VEGF signal peptide receptor (DEspR protein) (Dual endothelin-1/VEGFsp receptor) (FBXW7 antisense RNA 1)|FBXW7-AS1 DEAR DEspR|dual_endothelin-1/vegf_signal_peptide_receptor|despr_protein|dual_endothelin-1/vegfsp_receptor|fbxw7_antisense_rna_1|dual_endothelin-1/vegf_signal_peptide_receptor|despr_protein|dual_endothelin-1/vegfsp_receptor|fbxw7_antisense_rna_1
B0YJ81|HACD1_HUMAN|Very-long-chain (3R)-3-hydroxyacyl-CoA dehydratase 1 (EC 4.2.1.134) (3-hydroxyacyl-CoA dehydratase 1) (HACD1) (Cementum-attachment protein) (CAP) (Protein-tyrosine phosphatase-like member A)|HACD1 PTPLA|very-long-chain|3r)-3-hydroxyacyl-coa_dehydratase_1|ec_4.2.1.134|3-hydroxyacyl-coa_dehydratase_1|hacd1|cementum-attachment_protein|cap|protein-tyrosine_phosphatase-like_member_a…
B1AK53|ESPN_HUMAN|Espin (Autosomal recessive deafness type 36 protein) (Ectoplasmic specialization protein)|ESPN DFNB36 LP2654|espin|autosomal_recessive_deafness_type_36_protein|ectoplasmic_specialization_protein|espin|autosomal_recessive_deafness_type_36_protein|ectoplasmic_specialization_protein
B2RTY4|MYO9A_HUMAN|Unconventional myosin-IXa (Unconventional myosin-9a)|MYO9A MYR7|unconventional_myosin-ixa|unconventional_myosin-9a|unconventional_myosin-ixa|unconventional_myosin-9a
B2RUY7|VWC2L_HUMAN|von Willebrand factor C domain-containing protein 2-like (VWC2-like protein) (Brorin-like)|VWC2L|von_willebrand_factor_c_domain-containing_protein_2-like|vwc2-like_protein|brorin-like|von_willebrand_factor_c_domain-containing_protein_2-like|vwc2-like_protein|brorin-like|_precursor
B2RUZ4|SMIM1_HUMAN|Small integral membrane protein 1 (Vel blood group antigen)|SMIM1|small_integral_membrane_protein_1|vel_blood_group_antigen|small_integral_membrane_protein_1|vel_blood_group_antigen
B2RXF5|ZBT42_HUMAN|Zinc finger and BTB domain-containing protein 42|ZBTB42|zinc_finger_and_btb_domain-containing_protein_42|zinc_finger_and_btb_domain-containing_protein_42
B2RXH2|KDM4E_HUMAN|Lysine-specific demethylase 4E (EC 1.14.11.66) (KDM4D-like protein) (Lysine-specific demethylase 4D-like) ([histone H3]-trimethyl-L-lysine(9) demethylase 4E)|KDM4E KDM4DL|lysine-specific_demethylase_4e|ec_1.14.11.66|kdm4d-like_protein|lysine-specific_demethylase_4d-like|[histone_h3]-trimethyl-l-lysine(9)_demethylase_4e|lysine-specific_demethylase_4e|kdm4d-like_protein|lysine-sp…
B3KU38|IQIP1_HUMAN|IQCJ-SCHIP1 readthrough transcript protein|IQCJ-SCHIP1|iqcj-schip1_readthrough_transcript_protein|iqcj-schip1_readthrough_transcript_protein
B6A8C7|TARM1_HUMAN|T-cell-interacting, activating receptor on myeloid cells protein 1 (OSCAR-like transcript-2 protein) (OLT-2)|TARM1|t-cell-interacting,_activating_receptor_on_myeloid_cells_protein_1|oscar-like_transcript-2_protein|olt-2|t-cell-interacting,_activating_receptor_on_myeloid_cells_protein_1|oscar-like_transcript-2_protein|olt-2|_precursor
B7U540|KCJ18_HUMAN|Inward rectifier potassium channel 18 (Inward rectifier K(+) channel Kir2.6) (Potassium channel, inwardly rectifying subfamily J member 18)|KCNJ18|inward_rectifier_potassium_channel_18|inward_rectifier_k(+)_channel_kir2.6|potassium_channel,_inwardly_rectifying_subfamily_j_member_18|inward_rectifier_potassium_channel_18|inward_rectifier_k(+)_channel_kir26|potassium_channel,_inwa…
B7ZAQ6|GPHRA_HUMAN|Golgi pH regulator A (Protein GPR89A) (Putative MAPK-activating protein PM01) (Putative NF-kappa-B-activating protein 90)|GPR89A GPHRA GPR89 SH120 CGI-13 UNQ192/PRO218|golgi_ph_regulator_a|protein_gpr89a|putative_mapk-activating_protein_pm01|putative_nf-kappa-b-activating_protein_90|golgi_ph_regulator_a|protein_gpr89a|putative_mapk-activating_protein_pm01|putative_nf-kappa-b-ac…
C4AMC7|WASH3_HUMAN|Putative WAS protein family homolog 3 (Protein FAM39DP)|WASH3P FAM39DP|putative_was_protein_family_homolog_3|protein_fam39dp|putative_was_protein_family_homolog_3|protein_fam39dp
C9JE40|PATL2_HUMAN|Protein PAT1 homolog 2 (PAT1-like protein 2) (Protein PAT1 homolog a) (Pat1a) (hPat1a)|PATL2|protein_pat1_homolog_2|pat1-like_protein_2|protein_pat1_homolog_a|pat1a|hpat1a|protein_pat1_homolog_2|pat1-like_protein_2|protein_pat1_homolog_a|pat1a|hpat1a
C9JLW8|MCRI1_HUMAN|Mapk-regulated corepressor-interacting protein 1 (Granulin-2) (Protein FAM195B)|MCRIP1 FAM195B GRAN2|mapk-regulated_corepressor-interacting_protein_1|granulin-2|protein_fam195b|mapk-regulated_corepressor-interacting_protein_1|granulin-2|protein_fam195b
C9JR72|KBTBD_HUMAN|Kelch repeat and BTB domain-containing protein 13|KBTBD13|kelch_repeat_and_btb_domain-containing_protein_13|kelch_repeat_and_btb_domain-containing_protein_13
C9JRZ8|AK1BF_HUMAN|Aldo-keto reductase family 1 member B15 (EC 1.1.1.-) (EC 1.1.1.300) (EC 1.1.1.54) (Estradiol 17-beta-dehydrogenase AKR1B15) (Farnesol dehydrogenase) (EC 1.1.1.216) (Testosterone 17beta-dehydrogenase) (EC 1.1.1.64)|AKR1B15|aldo-keto_reductase_family_1_member_b15|ec_1.1.1.-|ec_1.1.1.300|ec_1.1.1.54|estradiol_17-beta-dehydrogenase_akr1b15|farnesol_dehydrogenase|ec_1.1.1.216|testos…
D3W0D1|KLRF2_HUMAN|Killer cell lectin-like receptor subfamily F member 2 (Lectin-like receptor F2) (Activating coreceptor NKp65)|KLRF2|killer_cell_lectin-like_receptor_subfamily_f_member_2|lectin-like_receptor_f2|activating_coreceptor_nkp65|killer_cell_lectin-like_receptor_subfamily_f_member_2|lectin-like_receptor_f2|activating_coreceptor_nkp65
D6RGH6|MCIN_HUMAN|Multicilin (Multiciliate differentiation and DNA synthesis-associated cell cycle protein) (McIdas protein) (Protein Idas)|MCIDAS IDAS MCI MCIN|multicilin|multiciliate_differentiation_and_dna_synthesis-associated_cell_cycle_protein|mcidas_protein|protein_idas|multicilin|multiciliate_differentiation_and_dna_synthesis-associated_cell_cycle_protein|mcidas_protein|protein_idas
E0CX11|STMP1_HUMAN|Short transmembrane mitochondrial protein 1|STMP1 C7orf73|short_transmembrane_mitochondrial_protein_1|short_transmembrane_mitochondrial_protein_1
F5H094|SO1BT_HUMAN|SLCO1B3-SLCO1B7 readthrough transcript protein (Liver specific transporter-3 transmembrane 12) (LST-3TM12) (Organic anion transporting polypeptide 1B3-1B7) (OATP1B3-1B7) (Solute carrier organic anion transporter family member 1B3-1B7) (SLCO1B3-SLCO1B7)|SLCO1B3-SLCO1B7|slco1b3-slco1b7_readthrough_transcript_protein|liver_specific_transporter-3_transmembrane_12|lst-3tm12|organic_…
G2XKQ0|SUMO5_HUMAN|Small ubiquitin-related modifier 5 (SUMO-5) (SUMO1 pseudogene 1) (Ubiquitin-like 2) (Ubiquitin-like 6)|SUMO1P1 SUMO5 UBL2 UBL6|small_ubiquitin-related_modifier_5|sumo-5|sumo1_pseudogene_1|ubiquitin-like_2|ubiquitin-like_6|small_ubiquitin-related_modifier_5|sumo-5|sumo1_pseudogene_1|ubiquitin-like_2|ubiquitin-like_6|_precursor
H0YL14|TM250_HUMAN|Transmembrane protein 250 (Herpes virus UL25-binding protein)|TMEM250 C9orf69|transmembrane_protein_250|herpes_virus_ul25-binding_protein|transmembrane_protein_250|herpes_virus_ul25-binding_protein
H3BV60|TGR3L_HUMAN|Transforming growth factor-beta receptor type 3-like protein (TGF-beta receptor type-3-like protein) (TGFR-3L) (Transforming growth factor-beta receptor type III-like protein) (TGF-beta receptor type III-like protein)|TGFBR3L|transforming_growth_factor-beta_receptor_type_3-like_protein|tgf-beta_receptor_type-3-like_protein|tgfr-3l|transforming_growth_factor-beta_receptor_type_i…
K7EJ46|SIM22_HUMAN|Small integral membrane protein 22 (Cancer-associated small integral membrane open reading frame 1)|SMIM22 CASIMO1|small_integral_membrane_protein_22|cancer-associated_small_integral_membrane_open_reading_frame_1|small_integral_membrane_protein_22|cancer-associated_small_integral_membrane_open_reading_frame_1
K9M1U5|IFNL4_HUMAN|Interferon lambda-4 (IFN-lambda-4)|IFNL4|interferon_lambda-4|ifn-lambda-4|interferon_lambda-4|ifn-lambda-4|_precursor
L0R8F8|MIDUO_HUMAN|Mitochondrial ribosome and complex I assembly factor AltMIEF1 (Alternative MIEF1 protein) (AltMIEF1) (MIEF1 microprotein) (MIEF1-MP) (alternative transcript upstream of MiD51) (AltMiD51)|MIEF1 AltMiD51 AltMIEF1|mitochondrial_ribosome_and_complex_i_assembly_factor_altmief1|alternative_mief1_protein|altmief1|mief1_microprotein|mief1-mp|alternative_transcript_upstream_of_mid51|alt…
M0R2J8|DCDC1_HUMAN|Doublecortin domain-containing protein 1 (Doublecortin domain-containing 5 protein)|DCDC1 DCDC5 KIAA1493|doublecortin_domain-containing_protein_1|doublecortin_domain-containing_5_protein|doublecortin_domain-containing_protein_1|doublecortin_domain-containing_5_protein
O00115|DNS2A_HUMAN|Deoxyribonuclease-2-alpha (EC 3.1.22.1) (Acid DNase) (Deoxyribonuclease II alpha) (DNase II alpha) (Lysosomal DNase II) (R31240_2)|DNASE2 DNASE2A DNL2|deoxyribonuclease-2-alpha|ec_3.1.22.1|acid_dnase|deoxyribonuclease_ii_alpha|dnase_ii_alpha|lysosomal_dnase_ii|r31240_2|deoxyribonuclease-2-alpha|acid_dnase|deoxyribonuclease_ii_alpha|dnase_ii_alpha|lysosomal_dnase_ii|r31240_2|_pr…
O00116|ADAS_HUMAN|Alkyldihydroxyacetonephosphate synthase, peroxisomal (Alkyl-DHAP synthase) (EC 2.5.1.26) (Aging-associated gene 5 protein) (Alkylglycerone-phosphate synthase)|AGPS AAG5|alkyldihydroxyacetonephosphate_synthase,_peroxisomal|alkyl-dhap_synthase|ec_2.5.1.26|aging-associated_gene_5_protein|alkylglycerone-phosphate_synthase|alkyldihydroxyacetonephosphate_synthase,_peroxisomal|alkyl-dh…
O00124|UBXN8_HUMAN|UBX domain-containing protein 8 (Reproduction 8 protein) (Rep-8 protein) (UBX domain-containing protein 6)|UBXN8 D8S2298E REP8 UBXD6|ubx_domain-containing_protein_8|reproduction_8_protein|rep-8_protein|ubx_domain-containing_protein_6|ubx_domain-containing_protein_8|reproduction_8_protein|rep-8_protein|ubx_domain-containing_protein_6
O00139|KIF2A_HUMAN|Kinesin-like protein KIF2A (Kinesin-2) (hK2)|KIF2A KIF2 KNS2|kinesin-like_protein_kif2a|kinesin-2|hk2|kinesin-like_protein_kif2a|kinesin-2|hk2
O00141|SGK1_HUMAN|Serine/threonine-protein kinase Sgk1 (EC 2.7.11.1) (Serum/glucocorticoid-regulated kinase 1)|SGK1 SGK|serine/threonine-protein_kinase_sgk1|ec_2.7.11.1|serum/glucocorticoid-regulated_kinase_1|serine/threonine-protein_kinase_sgk1|serum/glucocorticoid-regulated_kinase_1
O00142|KITM_HUMAN|Thymidine kinase 2, mitochondrial (EC 2.7.1.21) (2'-deoxyuridine kinase TK2) (EC 2.7.1.74) (Deoxycytidine kinase TK2) (EC 2.7.1.-) (Mt-TK)|TK2|thymidine_kinase_2,_mitochondrial|ec_2.7.1.21|2'-deoxyuridine_kinase_tk2|ec_2.7.1.74|deoxycytidine_kinase_tk2|ec_2.7.1.-|mt-tk|thymidine_kinase_2,_mitochondrial|2'-deoxyuridine_kinase_tk2|deoxycytidine_kinase_tk2|mt-tk|_precursor
O00144|FZD9_HUMAN|Frizzled-9 (Fz-9) (hFz9) (FzE6) (CD antigen CD349)|FZD9 FZD3|frizzled-9|fz-9|hfz9|fze6|cd_antigen_cd349|frizzled-9|fz-9|hfz9|fze6|cd349|_precursor
O00148|DX39A_HUMAN|ATP-dependent RNA helicase DDX39A (EC 3.6.4.13) (DEAD box protein 39) (Nuclear RNA helicase URH49)|DDX39A DDX39|atp-dependent_rna_helicase_ddx39a|ec_3.6.4.13|dead_box_protein_39|nuclear_rna_helicase_urh49|atp-dependent_rna_helicase_ddx39a|dead_box_protein_39|nuclear_rna_helicase_urh49
O00151|PDLI1_HUMAN|PDZ and LIM domain protein 1 (C-terminal LIM domain protein 1) (Elfin) (LIM domain protein CLP-36)|PDLIM1 CLIM1 CLP36|pdz_and_lim_domain_protein_1|c-terminal_lim_domain_protein_1|elfin|lim_domain_protein_clp-36|pdz_and_lim_domain_protein_1|c-terminal_lim_domain_protein_1|elfin|lim_domain_protein_clp-36
O00154|BACH_HUMAN|Cytosolic acyl coenzyme A thioester hydrolase (EC 3.1.2.2) (Acyl-CoA thioesterase 7) (Brain acyl-CoA hydrolase) (BACH) (hBACH) (CTE-IIa) (CTE-II) (Long chain acyl-CoA thioester hydrolase)|ACOT7 BACH|cytosolic_acyl_coenzyme_a_thioester_hydrolase|ec_3.1.2.2|acyl-coa_thioesterase_7|brain_acyl-coa_hydrolase|bach|hbach|cte-iia|cte-ii|long_chain_acyl-coa_thioester_hydrolase|cytosolic_…
O00155|GPR25_HUMAN|Probable G-protein coupled receptor 25|GPR25|probable_g-protein_coupled_receptor_25|probable_g-protein_coupled_receptor_25
O00159|MYO1C_HUMAN|Unconventional myosin-Ic (Myosin I beta) (MMI-beta) (MMIb)|MYO1C|unconventional_myosin-ic|myosin_i_beta|mmi-beta|mmib|unconventional_myosin-ic|myosin_i_beta|mmi-beta|mmib
O00160|MYO1F_HUMAN|Unconventional myosin-If (Myosin-Ie)|MYO1F|unconventional_myosin-if|myosin-ie|unconventional_myosin-if|myosin-ie
O00161|SNP23_HUMAN|Synaptosomal-associated protein 23 (SNAP-23) (Vesicle-membrane fusion protein SNAP-23)|SNAP23|synaptosomal-associated_protein_23|snap-23|vesicle-membrane_fusion_protein_snap-23|synaptosomal-associated_protein_23|snap-23|vesicle-membrane_fusion_protein_snap-23
O00165|HAX1_HUMAN|HCLS1-associated protein X-1 (HS1-associating protein X-1) (HAX-1) (HS1-binding protein 1) (HSP1BP-1)|HAX1 HS1BP1|hcls1-associated_protein_x-1|hs1-associating_protein_x-1|hax-1|hs1-binding_protein_1|hsp1bp-1|hcls1-associated_protein_x-1|hs1-associating_protein_x-1|hax-1|hs1-binding_protein_1|hsp1bp-1
O00167|EYA2_HUMAN|Eyes absent homolog 2 (EC 3.1.3.48)|EYA2 EAB1|eyes_absent_homolog_2|ec_3.1.3.48|eyes_absent_homolog_2
O00168|PLM_HUMAN|Phospholemman (FXYD domain-containing ion transport regulator 1) (Sodium/potassium-transporting ATPase subunit FXYD1)|FXYD1 PLM|phospholemman|fxyd_domain-containing_ion_transport_regulator_1|sodium/potassium-transporting_atpase_subunit_fxyd1|phospholemman|fxyd_domain-containing_ion_transport_regulator_1|sodium/potassium-transporting_atpase_subunit_fxyd1|_precursor
O00170|AIP_HUMAN|AH receptor-interacting protein (AIP) (Aryl-hydrocarbon receptor-interacting protein) (HBV X-associated protein 2) (XAP-2) (Immunophilin homolog ARA9)|AIP XAP2|ah_receptor-interacting_protein|aip|aryl-hydrocarbon_receptor-interacting_protein|hbv_x-associated_protein_2|xap-2|immunophilin_homolog_ara9|ah_receptor-interacting_protein|aip|aryl-hydrocarbon_receptor-interacting_protein…
O00175|CCL24_HUMAN|C-C motif chemokine 24 (CK-beta-6) (Eosinophil chemotactic protein 2) (Eotaxin-2) (Myeloid progenitor inhibitory factor 2) (MPIF-2) (Small-inducible cytokine A24)|CCL24 MPIF2 SCYA24|c-c_motif_chemokine_24|ck-beta-6|eosinophil_chemotactic_protein_2|eotaxin-2|myeloid_progenitor_inhibitory_factor_2|mpif-2|small-inducible_cytokine_a24|c-c_motif_chemokine_24|ck-beta-6|eosinophil_che…
O00178|GTPB1_HUMAN|GTP-binding protein 1 (G-protein 1) (GP-1) (GP1)|GTPBP1|gtp-binding_protein_1|g-protein_1|gp-1|gp1|gtp-binding_protein_1|g-protein_1|gp-1|gp1
O00180|KCNK1_HUMAN|Potassium channel subfamily K member 1 (Inward rectifying potassium channel protein TWIK-1) (Potassium channel K2P1) (Potassium channel KCNO1)|KCNK1 HOHO1 KCNO1 TWIK1|potassium_channel_subfamily_k_member_1|inward_rectifying_potassium_channel_protein_twik-1|potassium_channel_k2p1|potassium_channel_kcno1|potassium_channel_subfamily_k_member_1|inward_rectifying_potassium_channel_p…
O00182|LEG9_HUMAN|Galectin-9 (Gal-9) (Ecalectin) (Tumor antigen HOM-HD-21)|LGALS9|galectin-9|gal-9|ecalectin|tumor_antigen_hom-hd-21|galectin-9|gal-9|ecalectin|tumor_antigen_hom-hd-21
O00186|STXB3_HUMAN|Syntaxin-binding protein 3 (Platelet Sec1 protein) (PSP) (Protein unc-18 homolog 3) (Unc18-3) (Protein unc-18 homolog C) (Unc-18C)|STXBP3|syntaxin-binding_protein_3|platelet_sec1_protein|psp|protein_unc-18_homolog_3|unc18-3|protein_unc-18_homolog_c|unc-18c|syntaxin-binding_protein_3|platelet_sec1_protein|psp|protein_unc-18_homolog_3|unc18-3|protein_unc-18_homolog_c|unc-18c
O00187|MASP2_HUMAN|Mannan-binding lectin serine protease 2 (EC 3.4.21.104) (MBL-associated serine protease 2) (Mannose-binding protein-associated serine protease 2) (MASP-2) [Cleaved into: Mannan-binding lectin serine protease 2 A chain; Mannan-binding lectin serine protease 2 B chain]|MASP2|mannan-binding_lectin_serine_protease_2|ec_3.4.21.104|mbl-associated_serine_protease_2|mannose-binding_pro…
O00189|AP4M1_HUMAN|AP-4 complex subunit mu-1 (AP-4 adaptor complex mu subunit) (Adaptor-related protein complex 4 subunit mu-1) (Mu subunit of AP-4) (Mu-adaptin-related protein 2) (mu-ARP2) (Mu4-adaptin) (mu4)|AP4M1 MUARP2|ap-4_complex_subunit_mu-1|ap-4_adaptor_complex_mu_subunit|adaptor-related_protein_complex_4_subunit_mu-1|mu_subunit_of_ap-4|mu-adaptin-related_protein_2|mu-arp2|mu4-adaptin|mu4…
O00192|ARVC_HUMAN|Splicing regulator ARVCF (Armadillo repeat protein deleted in velo-cardio-facial syndrome)|ARVCF|splicing_regulator_arvcf|armadillo_repeat_protein_deleted_in_velo-cardio-facial_syndrome|splicing_regulator_arvcf|armadillo_repeat_protein_deleted_in_velo-cardio-facial_syndrome
O00194|RB27B_HUMAN|Ras-related protein Rab-27B (EC 3.6.5.2) (C25KG)|RAB27B|ras-related_protein_rab-27b|ec_3.6.5.2|c25kg|ras-related_protein_rab-27b|c25kg
O00198|HRK_HUMAN|Activator of apoptosis harakiri (BH3-interacting domain-containing protein 3) (Neuronal death protein DP5)|HRK BID3|activator_of_apoptosis_harakiri|bh3-interacting_domain-containing_protein_3|neuronal_death_protein_dp5|activator_of_apoptosis_harakiri|bh3-interacting_domain-containing_protein_3|neuronal_death_protein_dp5
O00203|AP3B1_HUMAN|AP-3 complex subunit beta-1 (Adaptor protein complex AP-3 subunit beta-1) (Adaptor-related protein complex 3 subunit beta-1) (Beta-3A-adaptin) (Clathrin assembly protein complex 3 beta-1 large chain)|AP3B1 ADTB3A|ap-3_complex_subunit_beta-1|adaptor_protein_complex_ap-3_subunit_beta-1|adaptor-related_protein_complex_3_subunit_beta-1|beta-3a-adaptin|clathrin_assembly_protein_comp…
O00204|ST2B1_HUMAN|Sulfotransferase 2B1 (EC 2.8.2.2) (Alcohol sulfotransferase) (Hydroxysteroid sulfotransferase 2) (Sulfotransferase family 2B member 1) (Sulfotransferase family cytosolic 2B member 1) (ST2B1)|SULT2B1 HSST2|sulfotransferase_2b1|ec_2.8.2.2|alcohol_sulfotransferase|hydroxysteroid_sulfotransferase_2|sulfotransferase_family_2b_member_1|sulfotransferase_family_cytosolic_2b_member_1|st…
O00206|TLR4_HUMAN|Toll-like receptor 4 (hToll) (CD antigen CD284)|TLR4|toll-like_receptor_4|htoll|cd_antigen_cd284|toll-like_receptor_4|htoll|cd284|_precursor
O00212|RHOD_HUMAN|Rho-related GTP-binding protein RhoD (Rho-related protein HP1) (RhoHP1)|RHOD ARHD|rho-related_gtp-binding_protein_rhod|rho-related_protein_hp1|rhohp1|rho-related_gtp-binding_protein_rhod|rho-related_protein_hp1|rhohp1|_precursor
O00213|APBB1_HUMAN|Amyloid beta precursor protein binding family B member 1 (Amyloid-beta A4 precursor protein-binding family B member 1) (Protein Fe65)|APBB1 FE65 RIR|amyloid_beta_precursor_protein_binding_family_b_member_1|amyloid-beta_a4_precursor_protein-binding_family_b_member_1|protein_fe65|amyloid_beta_precursor_protein_binding_family_b_member_1|amyloid-beta_a4_precursor_protein-binding_fa…
O00214|LEG8_HUMAN|Galectin-8 (Gal-8) (Po66 carbohydrate-binding protein) (Po66-CBP) (Prostate carcinoma tumor antigen 1) (PCTA-1)|LGALS8|galectin-8|gal-8|po66_carbohydrate-binding_protein|po66-cbp|prostate_carcinoma_tumor_antigen_1|pcta-1|galectin-8|gal-8|po66_carbohydrate-binding_protein|po66-cbp|prostate_carcinoma_tumor_antigen_1|pcta-1
O00217|NDUS8_HUMAN|NADH dehydrogenase [ubiquinone] iron-sulfur protein 8, mitochondrial (EC 7.1.1.2) (Complex I-23kD) (CI-23kD) (NADH-ubiquinone oxidoreductase 23 kDa subunit) (TYKY subunit)|NDUFS8|nadh_dehydrogenase_[ubiquinone]_iron-sulfur_protein_8,_mitochondrial|ec_7.1.1.2|complex_i-23kd|ci-23kd|nadh-ubiquinone_oxidoreductase_23_kda_subunit|tyky_subunit|nadh_dehydrogenase_[ubiquinone]_iron-su…
O00219|HYAS3_HUMAN|Hyaluronan synthase 3 (EC 2.4.1.212) (Hyaluronate synthase 3) (Hyaluronic acid synthase 3) (HA synthase 3)|HAS3|hyaluronan_synthase_3|ec_2.4.1.212|hyaluronate_synthase_3|hyaluronic_acid_synthase_3|ha_synthase_3|hyaluronan_synthase_3|hyaluronate_synthase_3|hyaluronic_acid_synthase_3|ha_synthase_3
O00220|TR10A_HUMAN|Tumor necrosis factor receptor superfamily member 10A (Death receptor 4) (TNF-related apoptosis-inducing ligand receptor 1) (TRAIL receptor 1) (TRAIL-R1) (CD antigen CD261)|TNFRSF10A APO2 DR4 TRAILR1|tumor_necrosis_factor_receptor_superfamily_member_10a|death_receptor_4|tnf-related_apoptosis-inducing_ligand_receptor_1|trail_receptor_1|trail-r1|cd_antigen_cd261|tumor_necrosis_fa…
O00221|IKBE_HUMAN|NF-kappa-B inhibitor epsilon (NF-kappa-BIE) (I-kappa-B-epsilon) (IkB-E) (IkB-epsilon) (IkappaBepsilon)|NFKBIE IKBE|nf-kappa-b_inhibitor_epsilon|nf-kappa-bie|i-kappa-b-epsilon|ikb-e|ikb-epsilon|ikappabepsilon|nf-kappa-b_inhibitor_epsilon|nf-kappa-bie|i-kappa-b-epsilon|ikb-e|ikb-epsilon|ikappabepsilon
O00222|GRM8_HUMAN|Metabotropic glutamate receptor 8 (mGluR8)|GRM8 GPRC1H MGLUR8|metabotropic_glutamate_receptor_8|mglur8|metabotropic_glutamate_receptor_8|mglur8|_precursor
O00231|PSD11_HUMAN|26S proteasome non-ATPase regulatory subunit 11 (26S proteasome regulatory subunit RPN6) (26S proteasome regulatory subunit S9) (26S proteasome regulatory subunit p44.5)|PSMD11|26s_proteasome_non-atpase_regulatory_subunit_11|26s_proteasome_regulatory_subunit_rpn6|26s_proteasome_regulatory_subunit_s9|26s_proteasome_regulatory_subunit_p44.5|26s_proteasome_non-atpase_regulatory_su…
O00232|PSD12_HUMAN|26S proteasome non-ATPase regulatory subunit 12 (26S proteasome regulatory subunit RPN5) (26S proteasome regulatory subunit p55)|PSMD12|26s_proteasome_non-atpase_regulatory_subunit_12|26s_proteasome_regulatory_subunit_rpn5|26s_proteasome_regulatory_subunit_p55|26s_proteasome_non-atpase_regulatory_subunit_12|26s_proteasome_regulatory_subunit_rpn5|26s_proteasome_regulatory_subuni…
O00233|PSMD9_HUMAN|26S proteasome non-ATPase regulatory subunit 9 (26S proteasome regulatory subunit p27)|PSMD9|26s_proteasome_non-atpase_regulatory_subunit_9|26s_proteasome_regulatory_subunit_p27|26s_proteasome_non-atpase_regulatory_subunit_9|26s_proteasome_regulatory_subunit_p27
O00237|RN103_HUMAN|E3 ubiquitin-protein ligase RNF103 (EC 2.3.2.27) (KF-1) (hKF-1) (RING finger protein 103) (RING-type E3 ubiquitin transferase RNF103) (Zinc finger protein 103 homolog) (Zfp-103)|RNF103 ZFP103|e3_ubiquitin-protein_ligase_rnf103|ec_2.3.2.27|kf-1|hkf-1|ring_finger_protein_103|ring-type_e3_ubiquitin_transferase_rnf103|zinc_finger_protein_103_homolog|zfp-103|e3_ubiquitin-protein_lig…
O00238|BMR1B_HUMAN|Bone morphogenetic protein receptor type-1B (BMP type-1B receptor) (BMPR-1B) (EC 2.7.11.30) (CD antigen CDw293)|BMPR1B|bone_morphogenetic_protein_receptor_type-1b|bmp_type-1b_receptor|bmpr-1b|ec_2.7.11.30|cd_antigen_cdw293|bone_morphogenetic_protein_receptor_type-1b|bmp_type-1b_receptor|bmpr-1b|cdw293|_precursor
O00241|SIRB1_HUMAN|Signal-regulatory protein beta-1 (SIRP-beta-1) (CD172 antigen-like family member B) (CD antigen CD172b)|SIRPB1|signal-regulatory_protein_beta-1|sirp-beta-1|cd172_antigen-like_family_member_b|cd_antigen_cd172b|signal-regulatory_protein_beta-1|sirp-beta-1|cd172_antigen-like_family_member_b|cd172b|_precursor
O00244|ATOX1_HUMAN|Copper transport protein ATOX1 (Metal transport protein ATX1)|ATOX1 HAH1|copper_transport_protein_atox1|metal_transport_protein_atx1|copper_transport_protein_atox1|metal_transport_protein_atx1
O00253|AGRP_HUMAN|Agouti-related protein|AGRP AGRT ART|agouti-related_protein|agouti-related_protein|_precursor
O00254|PAR3_HUMAN|Proteinase-activated receptor 3 (PAR-3) (Coagulation factor II receptor-like 2) (Thrombin receptor-like 2)|F2RL2 PAR3|proteinase-activated_receptor_3|par-3|coagulation_factor_ii_receptor-like_2|thrombin_receptor-like_2|proteinase-activated_receptor_3|par-3|coagulation_factor_ii_receptor-like_2|thrombin_receptor-like_2|_precursor
O00255|MEN1_HUMAN|Menin|MEN1 SCG2|menin|menin
O00257|CBX4_HUMAN|E3 SUMO-protein ligase CBX4 (EC 2.3.2.-) (Chromobox protein homolog 4) (Polycomb 2 homolog) (Pc2) (hPc2)|CBX4|e3_sumo-protein_ligase_cbx4|ec_2.3.2.-|chromobox_protein_homolog_4|polycomb_2_homolog|pc2|hpc2|e3_sumo-protein_ligase_cbx4|chromobox_protein_homolog_4|polycomb_2_homolog|pc2|hpc2
O00258|GET1_HUMAN|Guided entry of tail-anchored proteins factor 1 (Congenital heart disease 5 protein) (Tail-anchored protein insertion receptor WRB) (Tryptophan-rich basic protein)|GET1 CHD5 WRB|guided_entry_of_tail-anchored_proteins_factor_1|congenital_heart_disease_5_protein|tail-anchored_protein_insertion_receptor_wrb|tryptophan-rich_basic_protein|guided_entry_of_tail-anchored_proteins_factor…
O00264|PGRC1_HUMAN|Membrane-associated progesterone receptor component 1 (mPR) (Dap1) (IZA)|PGRMC1 HPR6.6 PGRMC|membrane-associated_progesterone_receptor_component_1|mpr|dap1|iza|membrane-associated_progesterone_receptor_component_1|mpr|dap1|iza
O00267|SPT5H_HUMAN|Transcription elongation factor SPT5 (hSPT5) (DRB sensitivity-inducing factor 160 kDa subunit) (DSIF p160) (DRB sensitivity-inducing factor large subunit) (DSIF large subunit) (Tat-cotransactivator 1 protein) (Tat-CT1 protein)|SUPT5H SPT5 SPT5H|transcription_elongation_factor_spt5|hspt5|drb_sensitivity-inducing_factor_160_kda_subunit|dsif_p160|drb_sensitivity-inducing_factor_la…
O00268|TAF4_HUMAN|Transcription initiation factor TFIID subunit 4 (RNA polymerase II TBP-associated factor subunit C) (TBP-associated factor 4) (Transcription initiation factor TFIID 130 kDa subunit) (TAF(II)130) (TAFII-130) (TAFII130) (Transcription initiation factor TFIID 135 kDa subunit) (TAF(II)135) (TAFII-135) (TAFII135)|TAF4 TAF2C TAF2C1 TAF4A TAFII130 TAFII135|transcription_initiation_fact…
O00270|GPR31_HUMAN|12-(S)-hydroxy-5,8,10,14-eicosatetraenoic acid receptor (12-(S)-HETE receptor) (12-HETER) (G-protein coupled receptor 31) (GPR31/12-HETER)|GPR31|12-(s)-hydroxy-5,8,10,14-eicosatetraenoic_acid_receptor|12-(s)-hete_receptor|12-heter|g-protein_coupled_receptor_31|gpr31/12-heter|12-(s)-hydroxy-5,8,10,14-eicosatetraenoic_acid_receptor|12-(s)-hete_receptor|12-heter|g-protein_coupled_…
O00273|DFFA_HUMAN|DNA fragmentation factor subunit alpha (DNA fragmentation factor 45 kDa subunit) (DFF-45) (Inhibitor of CAD) (ICAD)|DFFA DFF1 DFF45 H13|dna_fragmentation_factor_subunit_alpha|dna_fragmentation_factor_45_kda_subunit|dff-45|inhibitor_of_cad|icad|dna_fragmentation_factor_subunit_alpha|dna_fragmentation_factor_45_kda_subunit|dff-45|inhibitor_of_cad|icad
O00287|RFXAP_HUMAN|Regulatory factor X-associated protein (RFX-associated protein) (RFX DNA-binding complex 36 kDa subunit)|RFXAP|regulatory_factor_x-associated_protein|rfx-associated_protein|rfx_dna-binding_complex_36_kda_subunit|regulatory_factor_x-associated_protein|rfx-associated_protein|rfx_dna-binding_complex_36_kda_subunit
O00291|HIP1_HUMAN|Huntingtin-interacting protein 1 (HIP-1) (Huntingtin-interacting protein I) (HIP-I)|HIP1|huntingtin-interacting_protein_1|hip-1|huntingtin-interacting_protein_i|hip-i|huntingtin-interacting_protein_1|hip-1|huntingtin-interacting_protein_i|hip-i
O00292|LFTY2_HUMAN|Left-right determination factor 2 (Endometrial bleeding-associated factor) (Left-right determination factor A) (Protein lefty-2) (Protein lefty-A) (Transforming growth factor beta-4) (TGF-beta-4)|LEFTY2 EBAF LEFTA LEFTYA TGFB4 PSEC0024|left-right_determination_factor_2|endometrial_bleeding-associated_factor|left-right_determination_factor_a|protein_lefty-2|protein_lefty-a|trans…
O00294|TULP1_HUMAN|Tubby-related protein 1 (Tubby-like protein 1)|TULP1 TUBL1|tubby-related_protein_1|tubby-like_protein_1|tubby-related_protein_1|tubby-like_protein_1
O00299|CLIC1_HUMAN|Chloride intracellular channel protein 1 (Chloride channel ABP) (Glutaredoxin-like oxidoreductase CLIC1) (EC 1.8.-.-) (Glutathione-dependent dehydroascorbate reductase CLIC1) (EC 1.8.5.1) (Nuclear chloride ion channel 27) (NCC27) (Regulatory nuclear chloride ion channel protein) (hRNCC)|CLIC1 G6 NCC27|chloride_intracellular_channel_protein_1|chloride_channel_abp|glutaredoxin-li…
O00300|TR11B_HUMAN|Tumor necrosis factor receptor superfamily member 11B (Osteoclastogenesis inhibitory factor) (Osteoprotegerin)|TNFRSF11B OCIF OPG|tumor_necrosis_factor_receptor_superfamily_member_11b|osteoclastogenesis_inhibitory_factor|osteoprotegerin|tumor_necrosis_factor_receptor_superfamily_member_11b|osteoclastogenesis_inhibitory_factor|osteoprotegerin|_precursor
O00303|EIF3F_HUMAN|Eukaryotic translation initiation factor 3 subunit F (eIF3f) (Deubiquitinating enzyme eIF3f) (EC 3.4.19.12) (Eukaryotic translation initiation factor 3 subunit 5) (eIF-3-epsilon) (eIF3 p47)|EIF3F EIF3S5|eukaryotic_translation_initiation_factor_3_subunit_f|eif3f|deubiquitinating_enzyme_eif3f|ec_3.4.19.12|eukaryotic_translation_initiation_factor_3_subunit_5|eif-3-epsilon|eif3_p47…
O00305|CACB4_HUMAN|Voltage-dependent L-type calcium channel subunit beta-4 (CAB4) (Calcium channel voltage-dependent subunit beta 4)|CACNB4 CACNLB4|voltage-dependent_l-type_calcium_channel_subunit_beta-4|cab4|calcium_channel_voltage-dependent_subunit_beta_4|voltage-dependent_l-type_calcium_channel_subunit_beta-4|cab4|calcium_channel_voltage-dependent_subunit_beta_4
O00308|WWP2_HUMAN|NEDD4-like E3 ubiquitin-protein ligase WWP2 (EC 2.3.2.26) (Atrophin-1-interacting protein 2) (AIP2) (HECT-type E3 ubiquitin transferase WWP2) (WW domain-containing protein 2)|WWP2|nedd4-like_e3_ubiquitin-protein_ligase_wwp2|ec_2.3.2.26|atrophin-1-interacting_protein_2|aip2|hect-type_e3_ubiquitin_transferase_wwp2|ww_domain-containing_protein_2|nedd4-like_e3_ubiquitin-protein_liga…
O00311|CDC7_HUMAN|Cell division cycle 7-related protein kinase (CDC7-related kinase) (HsCdc7) (huCdc7) (EC 2.7.11.1)|CDC7 CDC7L1|cell_division_cycle_7-related_protein_kinase|cdc7-related_kinase|hscdc7|hucdc7|ec_2.7.11.1|cell_division_cycle_7-related_protein_kinase|cdc7-related_kinase|hscdc7|hucdc7
O00322|UPK1A_HUMAN|Uroplakin-1a (UP1a) (Tetraspanin-21) (Tspan-21) (Uroplakin Ia) (UPIa) (UPKa)|UPK1A TSPAN21|uroplakin-1a|up1a|tetraspanin-21|tspan-21|uroplakin_ia|upia|upka|uroplakin-1a|up1a|tetraspanin-21|tspan-21|uroplakin_ia|upia|upka
O00327|BMAL1_HUMAN|Basic helix-loop-helix ARNT-like protein 1 (Aryl hydrocarbon receptor nuclear translocator-like protein 1) (Basic-helix-loop-helix-PAS protein MOP3) (Brain and muscle ARNT-like 1) (Class E basic helix-loop-helix protein 5) (bHLHe5) (Member of PAS protein 3) (PAS domain-containing protein 3) (bHLH-PAS protein JAP3)|BMAL1 ARNTL BHLHE5 MOP3 PASD3|basic_helix-loop-helix_arnt-like_p…
O00329|PK3CD_HUMAN|Phosphatidylinositol 4,5-bisphosphate 3-kinase catalytic subunit delta isoform (PI3-kinase subunit delta) (PI3K-delta) (PI3Kdelta) (PtdIns-3-kinase subunit delta) (EC 2.7.1.137) (EC 2.7.1.153) (Phosphatidylinositol 4,5-bisphosphate 3-kinase 110 kDa catalytic subunit delta) (PtdIns-3-kinase subunit p110-delta) (p110delta)|PIK3CD|phosphatidylinositol_4,5-bisphosphate_3-kinase_cat…
O00330|ODPX_HUMAN|Pyruvate dehydrogenase protein X component, mitochondrial (Dihydrolipoamide dehydrogenase-binding protein of pyruvate dehydrogenase complex) (E3-binding protein) (E3BP) (Lipoyl-containing pyruvate dehydrogenase complex component X) (proX)|PDHX PDX1|pyruvate_dehydrogenase_protein_x_component,_mitochondrial|dihydrolipoamide_dehydrogenase-binding_protein_of_pyruvate_dehydrogenase_c…
O00337|S28A1_HUMAN|Sodium/nucleoside cotransporter 1 (Concentrative nucleoside transporter 1) (CNT 1) (hCNT1) (Na(+)/nucleoside cotransporter 1) (Sodium-coupled nucleoside transporter 1) (Solute carrier family 28 member 1)|SLC28A1 CNT1|sodium/nucleoside_cotransporter_1|concentrative_nucleoside_transporter_1|cnt_1|hcnt1|na(+)/nucleoside_cotransporter_1|sodium-coupled_nucleoside_transporter_1|solut…
O00338|ST1C2_HUMAN|Sulfotransferase 1C2 (ST1C2) (EC 2.8.2.1) (Sulfotransferase 1C1) (SULT1C#1) (humSULTC2)|SULT1C2 SULT1C1|sulfotransferase_1c2|st1c2|ec_2.8.2.1|sulfotransferase_1c1|sult1c#1|humsultc2|sulfotransferase_1c2|st1c2|sulfotransferase_1c1|sult1c#1|humsultc2
O00339|MATN2_HUMAN|Matrilin-2|MATN2 UNQ193/PRO219|matrilin-2|matrilin-2|_precursor
O00341|EAA5_HUMAN|Excitatory amino acid transporter 5 (Retinal glutamate transporter) (Solute carrier family 1 member 7)|SLC1A7 EAAT5|excitatory_amino_acid_transporter_5|retinal_glutamate_transporter|solute_carrier_family_1_member_7|excitatory_amino_acid_transporter_5|retinal_glutamate_transporter|solute_carrier_family_1_member_7
O00358|FOXE1_HUMAN|Forkhead box protein E1 (Forkhead box protein E2) (Forkhead-related protein FKHL15) (HFKH4) (HNF-3/fork head-like protein 5) (HFKL5) (Thyroid transcription factor 2) (TTF-2)|FOXE1 FKHL15 FOXE2 TITF2 TTF2|forkhead_box_protein_e1|forkhead_box_protein_e2|forkhead-related_protein_fkhl15|hfkh4|hnf-3/fork_head-like_protein_5|hfkl5|thyroid_transcription_factor_2|ttf-2|forkhead_box_pro…
O00370|LORF2_HUMAN|LINE-1 retrotransposable element ORF2 protein (ORF2p) [Includes: Reverse transcriptase (EC 2.7.7.49); Endonuclease (EC 3.1.21.-)]|nan|line-1_retrotransposable_element_orf2_protein|orf2p)_[includes:_reverse_transcriptase|ec_2.7.7.49);_endonuclease|ec_3.1.21.-)]|line-1_retrotransposable_element_orf2_protein|orf2p|reverse_transcriptase|endonuclease
O00391|QSOX1_HUMAN|Sulfhydryl oxidase 1 (hQSOX) (EC 1.8.3.2) (Quiescin Q6)|QSOX1 QSCN6 UNQ2520/PRO6013|sulfhydryl_oxidase_1|hqsox|ec_1.8.3.2|quiescin_q6|sulfhydryl_oxidase_1|hqsox|quiescin_q6|_precursor
O00399|DCTN6_HUMAN|Dynactin subunit 6 (Dynactin subunit p27) (Protein WS-3)|DCTN6 WS3|dynactin_subunit_6|dynactin_subunit_p27|protein_ws-3|dynactin_subunit_6|dynactin_subunit_p27|protein_ws-3
O00400|ACATN_HUMAN|Acetyl-coenzyme A transporter 1 (AT-1) (Acetyl-CoA transporter 1) (Solute carrier family 33 member 1)|SLC33A1 ACATN AT1|acetyl-coenzyme_a_transporter_1|at-1|acetyl-coa_transporter_1|solute_carrier_family_33_member_1|acetyl-coenzyme_a_transporter_1|at-1|acetyl-coa_transporter_1|solute_carrier_family_33_member_1
O00401|WASL_HUMAN|Actin nucleation-promoting factor WASL (Neural Wiskott-Aldrich syndrome protein) (N-WASP)|WASL|actin_nucleation-promoting_factor_wasl|neural_wiskott-aldrich_syndrome_protein|n-wasp|actin_nucleation-promoting_factor_wasl|neural_wiskott-aldrich_syndrome_protein|n-wasp
O00408|PDE2A_HUMAN|cGMP-dependent 3',5'-cyclic phosphodiesterase (EC 3.1.4.17) (Cyclic GMP-stimulated phosphodiesterase) (CGS-PDE) (cGSPDE)|PDE2A|cgmp-dependent_3',5'-cyclic_phosphodiesterase|ec_3.1.4.17|cyclic_gmp-stimulated_phosphodiesterase|cgs-pde|cgspde|cgmp-dependent_3',5'-cyclic_phosphodiesterase|cyclic_gmp-stimulated_phosphodiesterase|cgs-pde|cgspde
O00409|FOXN3_HUMAN|Forkhead box protein N3 (Checkpoint suppressor 1)|FOXN3 C14orf116 CHES1|forkhead_box_protein_n3|checkpoint_suppressor_1|forkhead_box_protein_n3|checkpoint_suppressor_1
O00410|IPO5_HUMAN|Importin-5 (Imp5) (Importin subunit beta-3) (Karyopherin beta-3) (Ran-binding protein 5) (RanBP5)|IPO5 KPNB3 RANBP5|importin-5|imp5|importin_subunit_beta-3|karyopherin_beta-3|ran-binding_protein_5|ranbp5|importin-5|imp5|importin_subunit_beta-3|karyopherin_beta-3|ran-binding_protein_5|ranbp5
O00411|RPOM_HUMAN|DNA-directed RNA polymerase, mitochondrial (MtRPOL) (EC 2.7.7.6)|POLRMT|dna-directed_rna_polymerase,_mitochondrial|mtrpol|ec_2.7.7.6|dna-directed_rna_polymerase,_mitochondrial|mtrpol|_precursor
O00418|EF2K_HUMAN|Eukaryotic elongation factor 2 kinase (eEF-2 kinase) (eEF-2K) (EC 2.7.11.20) (Calcium/calmodulin-dependent eukaryotic elongation factor 2 kinase)|EEF2K|eukaryotic_elongation_factor_2_kinase|eef-2_kinase|eef-2k|ec_2.7.11.20|calcium/calmodulin-dependent_eukaryotic_elongation_factor_2_kinase|eukaryotic_elongation_factor_2_kinase|eef-2_kinase|eef-2k|calcium/calmodulin-dependent_euka…
O00421|CCRL2_HUMAN|C-C chemokine receptor-like 2 (Chemokine receptor CCR11) (Chemokine receptor X) (Putative MCP-1 chemokine receptor)|CCRL2 CCR11 CCR6 CKRX CRAM HCR|c-c_chemokine_receptor-like_2|chemokine_receptor_ccr11|chemokine_receptor_x|putative_mcp-1_chemokine_receptor|c-c_chemokine_receptor-like_2|chemokine_receptor_ccr11|chemokine_receptor_x|putative_mcp-1_chemokine_receptor
O00422|SAP18_HUMAN|Histone deacetylase complex subunit SAP18 (18 kDa Sin3-associated polypeptide) (2HOR0202) (Cell growth-inhibiting gene 38 protein) (Sin3-associated polypeptide p18)|SAP18 GIG38|histone_deacetylase_complex_subunit_sap18|18_kda_sin3-associated_polypeptide|2hor0202|cell_growth-inhibiting_gene_38_protein|sin3-associated_polypeptide_p18|histone_deacetylase_complex_subunit_sap18|18_k…
O00423|EMAL1_HUMAN|Echinoderm microtubule-associated protein-like 1 (EMAP-1) (HuEMAP-1)|EML1 EMAP1 EMAPL EMAPL1|echinoderm_microtubule-associated_protein-like_1|emap-1|huemap-1|echinoderm_microtubule-associated_protein-like_1|emap-1|huemap-1
O00425|IF2B3_HUMAN|Insulin-like growth factor 2 mRNA-binding protein 3 (IGF2 mRNA-binding protein 3) (IMP-3) (IGF-II mRNA-binding protein 3) (KH domain-containing protein overexpressed in cancer) (hKOC) (VICKZ family member 3)|IGF2BP3 IMP3 KOC1 VICKZ3|insulin-like_growth_factor_2_mrna-binding_protein_3|igf2_mrna-binding_protein_3|imp-3|igf-ii_mrna-binding_protein_3|kh_domain-containing_protein_ov…
O00429|DNM1L_HUMAN|Dynamin-1-like protein (EC 3.6.5.5) (Dnm1p/Vps1p-like protein) (DVLP) (Dynamin family member proline-rich carboxyl-terminal domain less) (Dymple) (Dynamin-like protein) (Dynamin-like protein 4) (Dynamin-like protein IV) (HdynIV) (Dynamin-related protein 1)|DNM1L DLP1 DRP1|dynamin-1-like_protein|ec_3.6.5.5|dnm1p/vps1p-like_protein|dvlp|dynamin_family_member_proline-rich_carboxyl…
O00442|RTCA_HUMAN|RNA 3'-terminal phosphate cyclase (RNA cyclase) (RNA-3'-phosphate cyclase) (EC 6.5.1.4) (RNA terminal phosphate cyclase domain-containing protein 1) (RTC domain-containing protein 1)|RTCA RPC RPC1 RTC1 RTCD1|rna_3'-terminal_phosphate_cyclase|rna_cyclase|rna-3'-phosphate_cyclase|ec_6.5.1.4|rna_terminal_phosphate_cyclase_domain-containing_protein_1|rtc_domain-containing_protein_1|…
O00443|P3C2A_HUMAN|Phosphatidylinositol 4-phosphate 3-kinase C2 domain-containing subunit alpha (PI3K-C2-alpha) (PtdIns-3-kinase C2 subunit alpha) (EC 2.7.1.137) (EC 2.7.1.153) (EC 2.7.1.154) (Phosphoinositide 3-kinase-C2-alpha)|PIK3C2A|phosphatidylinositol_4-phosphate_3-kinase_c2_domain-containing_subunit_alpha|pi3k-c2-alpha|ptdins-3-kinase_c2_subunit_alpha|ec_2.7.1.137|ec_2.7.1.153|ec_2.7.1.154…
O00444|PLK4_HUMAN|Serine/threonine-protein kinase PLK4 (EC 2.7.11.21) (Polo-like kinase 4) (PLK-4) (Serine/threonine-protein kinase 18) (Serine/threonine-protein kinase Sak)|PLK4 SAK STK18|serine/threonine-protein_kinase_plk4|ec_2.7.11.21|polo-like_kinase_4|plk-4|serine/threonine-protein_kinase_18|serine/threonine-protein_kinase_sak|serine/threonine-protein_kinase_plk4|polo-like_kinase_4|plk-4|se…
O00445|SYT5_HUMAN|Synaptotagmin-5 (Synaptotagmin V) (SytV)|SYT5|synaptotagmin-5|synaptotagmin_v|sytv|synaptotagmin-5|synaptotagmin_v|sytv
O00451|GFRA2_HUMAN|GDNF family receptor alpha-2 (GDNF receptor alpha-2) (GDNFR-alpha-2) (GFR-alpha-2) (GDNF receptor beta) (GDNFR-beta) (Neurturin receptor alpha) (NRTNR-alpha) (NTNR-alpha) (RET ligand 2) (TGF-beta-related neurotrophic factor receptor 2)|GFRA2 GDNFRB RETL2 TRNR2|gdnf_family_receptor_alpha-2|gdnf_receptor_alpha-2|gdnfr-alpha-2|gfr-alpha-2|gdnf_receptor_beta|gdnfr-beta|neurturin_re…
O00453|LST1_HUMAN|Leukocyte-specific transcript 1 protein (Protein B144)|LST1 B144|leukocyte-specific_transcript_1_protein|protein_b144|leukocyte-specific_transcript_1_protein|protein_b144
O00459|P85B_HUMAN|Phosphatidylinositol 3-kinase regulatory subunit beta (PI3-kinase regulatory subunit beta) (PI3K regulatory subunit beta) (PtdIns-3-kinase regulatory subunit beta) (Phosphatidylinositol 3-kinase 85 kDa regulatory subunit beta) (PI3-kinase subunit p85-beta) (PtdIns-3-kinase regulatory subunit p85-beta)|PIK3R2|phosphatidylinositol_3-kinase_regulatory_subunit_beta|pi3-kinase_regula…
O00461|GOLI4_HUMAN|Golgi integral membrane protein 4 (Golgi integral membrane protein, cis) (GIMPc) (Golgi phosphoprotein 4) (Golgi-localized phosphoprotein of 130 kDa) (Golgi phosphoprotein of 130 kDa)|GOLIM4 GIMPC GOLPH4 GPP130|golgi_integral_membrane_protein_4|golgi_integral_membrane_protein,_cis|gimpc|golgi_phosphoprotein_4|golgi-localized_phosphoprotein_of_130_kda|golgi_phosphoprotein_of_130…
O00462|MANBA_HUMAN|Beta-mannosidase (EC 3.2.1.25) (Lysosomal beta A mannosidase) (Mannanase) (Mannase)|MANBA MANB1|beta-mannosidase|ec_3.2.1.25|lysosomal_beta_a_mannosidase|mannanase|mannase|beta-mannosidase|lysosomal_beta_a_mannosidase|mannanase|mannase|_precursor
O00463|TRAF5_HUMAN|TNF receptor-associated factor 5 (RING finger protein 84)|TRAF5 RNF84|tnf_receptor-associated_factor_5|ring_finger_protein_84|tnf_receptor-associated_factor_5|ring_finger_protein_84
O00468|AGRIN_HUMAN|Agrin [Cleaved into: Agrin N-terminal 110 kDa subunit; Agrin C-terminal 110 kDa subunit; Agrin C-terminal 90 kDa fragment (C90); Agrin C-terminal 22 kDa fragment (C22)]|AGRN AGRIN|agrin_[cleaved_into:_agrin_n-terminal_110_kda_subunit;_agrin_c-terminal_110_kda_subunit;_agrin_c-terminal_90_kda_fragment|c90);_agrin_c-terminal_22_kda_fragment|c22)]|agrin|agrin_n-terminal_110_kda_su…
O00469|PLOD2_HUMAN|Procollagen-lysine,2-oxoglutarate 5-dioxygenase 2 (EC 1.14.11.4) (Lysyl hydroxylase 2) (LH2)|PLOD2|procollagen-lysine,2-oxoglutarate_5-dioxygenase_2|ec_1.14.11.4|lysyl_hydroxylase_2|lh2|procollagen-lysine,2-oxoglutarate_5-dioxygenase_2|lysyl_hydroxylase_2|lh2|_precursor
O00470|MEIS1_HUMAN|Homeobox protein Meis1|MEIS1|homeobox_protein_meis1|homeobox_protein_meis1
O00471|EXOC5_HUMAN|Exocyst complex component 5 (Exocyst complex component Sec10) (hSec10)|EXOC5 SEC10 SEC10L1|exocyst_complex_component_5|exocyst_complex_component_sec10|hsec10|exocyst_complex_component_5|exocyst_complex_component_sec10|hsec10
O00472|ELL2_HUMAN|RNA polymerase II elongation factor ELL2|ELL2|rna_polymerase_ii_elongation_factor_ell2|rna_polymerase_ii_elongation_factor_ell2
O00476|NPT4_HUMAN|Sodium-dependent phosphate transport protein 4 (Na(+)/PI cotransporter 4) (NPT4) (Sodium/phosphate cotransporter 4) (Solute carrier family 17 member 3)|SLC17A3 NPT4|sodium-dependent_phosphate_transport_protein_4|na(+)/pi_cotransporter_4|npt4|sodium/phosphate_cotransporter_4|solute_carrier_family_17_member_3|sodium-dependent_phosphate_transport_protein_4|na(+)/pi_cotransporter_4|…
O00478|BT3A3_HUMAN|Butyrophilin subfamily 3 member A3|BTN3A3 BTF3|butyrophilin_subfamily_3_member_a3|butyrophilin_subfamily_3_member_a3|_precursor
O00481|BT3A1_HUMAN|Butyrophilin subfamily 3 member A1 (CD antigen CD277)|BTN3A1 BTF5|butyrophilin_subfamily_3_member_a1|cd_antigen_cd277|butyrophilin_subfamily_3_member_a1|cd277|_precursor
O00482|NR5A2_HUMAN|Nuclear receptor subfamily 5 group A member 2 (Alpha-1-fetoprotein transcription factor) (B1-binding factor) (hB1F) (CYP7A promoter-binding factor) (Hepatocytic transcription factor) (Liver receptor homolog 1) (LRH-1)|NR5A2 B1F CPF FTF|nuclear_receptor_subfamily_5_group_a_member_2|alpha-1-fetoprotein_transcription_factor|b1-binding_factor|hb1f|cyp7a_promoter-binding_factor|hepa…
O00483|NDUA4_HUMAN|Cytochrome c oxidase subunit NDUFA4 (Complex I-MLRQ) (CI-MLRQ) (NADH-ubiquinone oxidoreductase MLRQ subunit)|NDUFA4|cytochrome_c_oxidase_subunit_ndufa4|complex_i-mlrq|ci-mlrq|nadh-ubiquinone_oxidoreductase_mlrq_subunit|cytochrome_c_oxidase_subunit_ndufa4|complex_i-mlrq|ci-mlrq|nadh-ubiquinone_oxidoreductase_mlrq_subunit
O00487|PSDE_HUMAN|26S proteasome non-ATPase regulatory subunit 14 (EC 3.4.19.-) (26S proteasome regulatory subunit RPN11) (26S proteasome-associated PAD1 homolog 1)|PSMD14 POH1|26s_proteasome_non-atpase_regulatory_subunit_14|ec_3.4.19.-|26s_proteasome_regulatory_subunit_rpn11|26s_proteasome-associated_pad1_homolog_1|26s_proteasome_non-atpase_regulatory_subunit_14|26s_proteasome_regulatory_subunit…
O00488|ZN593_HUMAN|Zinc finger protein 593 (Zinc finger protein T86)|ZNF593 ZT86|zinc_finger_protein_593|zinc_finger_protein_t86|zinc_finger_protein_593|zinc_finger_protein_t86
O00499|BIN1_HUMAN|Myc box-dependent-interacting protein 1 (Amphiphysin II) (Amphiphysin-like protein) (Box-dependent myc-interacting protein 1) (Bridging integrator 1)|BIN1 AMPHL|myc_box-dependent-interacting_protein_1|amphiphysin_ii|amphiphysin-like_protein|box-dependent_myc-interacting_protein_1|bridging_integrator_1|myc_box-dependent-interacting_protein_1|amphiphysin_ii|amphiphysin-like_protei…
O00501|CLD5_HUMAN|Claudin-5 (Transmembrane protein deleted in VCFS) (TMDVCF)|CLDN5 AWAL TMVCF|claudin-5|transmembrane_protein_deleted_in_vcfs|tmdvcf|claudin-5|transmembrane_protein_deleted_in_vcfs|tmdvcf
O00505|IMA4_HUMAN|Importin subunit alpha-4 (Importin alpha Q2) (Qip2) (Karyopherin subunit alpha-3) (SRP1-gamma)|KPNA3 QIP2|importin_subunit_alpha-4|importin_alpha_q2|qip2|karyopherin_subunit_alpha-3|srp1-gamma|importin_subunit_alpha-4|importin_alpha_q2|qip2|karyopherin_subunit_alpha-3|srp1-gamma
O00506|STK25_HUMAN|Serine/threonine-protein kinase 25 (EC 2.7.11.1) (Ste20-like kinase) (Sterile 20/oxidant stress-response kinase 1) (SOK-1) (Ste20/oxidant stress response kinase 1)|STK25 SOK1 YSK1|serine/threonine-protein_kinase_25|ec_2.7.11.1|ste20-like_kinase|sterile_20/oxidant_stress-response_kinase_1|sok-1|ste20/oxidant_stress_response_kinase_1|serine/threonine-protein_kinase_25|ste20-like_…
O00507|USP9Y_HUMAN|Ubiquitin carboxyl-terminal hydrolase 9Y (EC 3.4.19.12) (Deubiquitinating enzyme FAF-Y) (Fat facets protein-related, Y-linked) (Ubiquitin thioesterase FAF-Y) (Ubiquitin-specific protease 9, Y chromosome) (Ubiquitin-specific-processing protease FAF-Y)|USP9Y DFFRY|ubiquitin_carboxyl-terminal_hydrolase_9y|ec_3.4.19.12|deubiquitinating_enzyme_faf-y|fat_facets_protein-related,_y-lin…
O00512|BCL9_HUMAN|B-cell CLL/lymphoma 9 protein (B-cell lymphoma 9 protein) (Bcl-9) (Protein legless homolog)|BCL9|b-cell_cll/lymphoma_9_protein|b-cell_lymphoma_9_protein|bcl-9|protein_legless_homolog|b-cell_cll/lymphoma_9_protein|b-cell_lymphoma_9_protein|bcl-9|protein_legless_homolog
O00519|FAAH1_HUMAN|Fatty-acid amide hydrolase 1 (EC 3.5.1.99) (Anandamide amidohydrolase 1) (Fatty acid ester hydrolase) (EC 3.1.1.-) (Oleamide hydrolase 1)|FAAH FAAH1|fatty-acid_amide_hydrolase_1|ec_3.5.1.99|anandamide_amidohydrolase_1|fatty_acid_ester_hydrolase|ec_3.1.1.-|oleamide_hydrolase_1|fatty-acid_amide_hydrolase_1|anandamide_amidohydrolase_1|fatty_acid_ester_hydrolase|oleamide_hydrolase_1
O00522|KRIT1_HUMAN|Krev interaction trapped protein 1 (Krev interaction trapped 1) (Cerebral cavernous malformations 1 protein)|KRIT1 CCM1|krev_interaction_trapped_protein_1|krev_interaction_trapped_1|cerebral_cavernous_malformations_1_protein|krev_interaction_trapped_protein_1|krev_interaction_trapped_1|cerebral_cavernous_malformations_1_protein
O00526|UPK2_HUMAN|Uroplakin-2 (UP2) (Uroplakin II) (UPII)|UPK2|uroplakin-2|up2|uroplakin_ii|upii|uroplakin-2|up2|uroplakin_ii|upii|_precursor
O00533|NCHL1_HUMAN|Neural cell adhesion molecule L1-like protein (Close homolog of L1) [Cleaved into: Processed neural cell adhesion molecule L1-like protein]|CHL1 CALL|neural_cell_adhesion_molecule_l1-like_protein|close_homolog_of_l1)_[cleaved_into:_processed_neural_cell_adhesion_molecule_l1-like_protein]|neural_cell_adhesion_molecule_l1-like_protein|close_homolog_of_l1|processed_neural_cell_adh…
O00541|PESC_HUMAN|Pescadillo homolog|PES1|pescadillo_homolog|pescadillo_homolog
O00548|DLL1_HUMAN|Delta-like protein 1 (Drosophila Delta homolog 1) (Delta1) (H-Delta-1)|DLL1 UNQ146/PRO172|delta-like_protein_1|drosophila_delta_homolog_1|delta1|h-delta-1|delta-like_protein_1|drosophila_delta_homolog_1|delta1|h-delta-1|_precursor
O00555|CAC1A_HUMAN|Voltage-dependent P/Q-type calcium channel subunit alpha-1A (Brain calcium channel I) (BI) (Calcium channel, L type, alpha-1 polypeptide isoform 4) (Voltage-gated calcium channel subunit alpha Cav2.1)|CACNA1A CACH4 CACN3 CACNL1A4|voltage-dependent_p/q-type_calcium_channel_subunit_alpha-1a|brain_calcium_channel_i|bi|calcium_channel,_l_type,_alpha-1_polypeptide_isoform_4|voltage-…
O00559|RCAS1_HUMAN|Receptor-binding cancer antigen expressed on SiSo cells (Cancer-associated surface antigen RCAS1) (Estrogen receptor-binding fragment-associated gene 9 protein)|EBAG9 RCAS1|receptor-binding_cancer_antigen_expressed_on_siso_cells|cancer-associated_surface_antigen_rcas1|estrogen_receptor-binding_fragment-associated_gene_9_protein|receptor-binding_cancer_antigen_expressed_on_siso_…
O00560|SDCB1_HUMAN|Syntenin-1 (Melanoma differentiation-associated protein 9) (MDA-9) (Pro-TGF-alpha cytoplasmic domain-interacting protein 18) (TACIP18) (Scaffold protein Pbp1) (Syndecan-binding protein 1)|SDCBP MDA9 SYCL|syntenin-1|melanoma_differentiation-associated_protein_9|mda-9|pro-tgf-alpha_cytoplasmic_domain-interacting_protein_18|tacip18|scaffold_protein_pbp1|syndecan-binding_protein_1|…
O00562|PITM1_HUMAN|Membrane-associated phosphatidylinositol transfer protein 1 (Drosophila retinal degeneration B homolog) (Phosphatidylinositol transfer protein, membrane-associated 1) (PITPnm 1) (Pyk2 N-terminal domain-interacting receptor 2) (NIR-2)|PITPNM1 DRES9 NIR2 PITPNM|membrane-associated_phosphatidylinositol_transfer_protein_1|drosophila_retinal_degeneration_b_homolog|phosphatidylinosit…
O00566|MPP10_HUMAN|U3 small nucleolar ribonucleoprotein protein MPP10 (M phase phosphoprotein 10)|MPHOSPH10 MPP10|u3_small_nucleolar_ribonucleoprotein_protein_mpp10|m_phase_phosphoprotein_10|u3_small_nucleolar_ribonucleoprotein_protein_mpp10|m_phase_phosphoprotein_10
O00567|NOP56_HUMAN|Nucleolar protein 56 (Nucleolar protein 5A)|NOP56 NOL5A|nucleolar_protein_56|nucleolar_protein_5a|nucleolar_protein_56|nucleolar_protein_5a
O00571|DDX3X_HUMAN|ATP-dependent RNA helicase DDX3X (EC 3.6.4.13) (CAP-Rf) (DEAD box protein 3, X-chromosomal) (DEAD box, X isoform) (DBX) (Helicase-like protein 2) (HLP2)|DDX3X DBX DDX3|atp-dependent_rna_helicase_ddx3x|ec_3.6.4.13|cap-rf|dead_box_protein_3,_x-chromosomal|dead_box,_x_isoform|dbx|helicase-like_protein_2|hlp2|atp-dependent_rna_helicase_ddx3x|cap-rf|dead_box_protein_3,_x-chromosomal…
O00574|CXCR6_HUMAN|C-X-C chemokine receptor type 6 (CXC-R6) (CXCR-6) (CDw186) (G-protein coupled receptor STRL33) (G-protein coupled receptor bonzo) (CD antigen CD186)|CXCR6 BONZO STRL33 TYMSTR|c-x-c_chemokine_receptor_type_6|cxc-r6|cxcr-6|cdw186|g-protein_coupled_receptor_strl33|g-protein_coupled_receptor_bonzo|cd_antigen_cd186|c-x-c_chemokine_receptor_type_6|cxc-r6|cxcr-6|cdw186|g-protein_coupl…
O00584|RNT2_HUMAN|Ribonuclease T2 (EC 4.6.1.19) (Ribonuclease 6)|RNASET2 RNASE6PL|ribonuclease_t2|ec_4.6.1.19|ribonuclease_6|ribonuclease_t2|ribonuclease_6|_precursor
O00585|CCL21_HUMAN|C-C motif chemokine 21 (6Ckine) (Beta-chemokine exodus-2) (Secondary lymphoid-tissue chemokine) (SLC) (Small-inducible cytokine A21)|CCL21 SCYA21 UNQ784/PRO1600|c-c_motif_chemokine_21|6ckine|beta-chemokine_exodus-2|secondary_lymphoid-tissue_chemokine|slc|small-inducible_cytokine_a21|c-c_motif_chemokine_21|6ckine|beta-chemokine_exodus-2|secondary_lymphoid-tissue_chemokine|slc|sm…
O00587|MFNG_HUMAN|Beta-1,3-N-acetylglucosaminyltransferase manic fringe (EC 2.4.1.222) (O-fucosylpeptide 3-beta-N-acetylglucosaminyltransferase)|MFNG|beta-1,3-n-acetylglucosaminyltransferase_manic_fringe|ec_2.4.1.222|o-fucosylpeptide_3-beta-n-acetylglucosaminyltransferase|beta-1,3-n-acetylglucosaminyltransferase_manic_fringe|o-fucosylpeptide_3-beta-n-acetylglucosaminyltransferase
O00590|ACKR2_HUMAN|Atypical chemokine receptor 2 (C-C chemokine receptor D6) (Chemokine receptor CCR-10) (Chemokine receptor CCR-9) (Chemokine-binding protein 2) (Chemokine-binding protein D6)|ACKR2 CCBP2 CCR10 CMKBR9 D6|atypical_chemokine_receptor_2|c-c_chemokine_receptor_d6|chemokine_receptor_ccr-10|chemokine_receptor_ccr-9|chemokine-binding_protein_2|chemokine-binding_protein_d6|atypical_chemo…
O00591|GBRP_HUMAN|Gamma-aminobutyric acid receptor subunit pi (GABA(A) receptor subunit pi) (GABAAR subunit pi)|GABRP|gamma-aminobutyric_acid_receptor_subunit_pi|gaba(a)_receptor_subunit_pi|gabaar_subunit_pi|gamma-aminobutyric_acid_receptor_subunit_pi|gaba(a)_receptor_subunit_pi|gabaar_subunit_pi|_precursor
O00592|PODXL_HUMAN|Podocalyxin (GCTM-2 antigen) (Gp200) (Podocalyxin-like protein 1) (PC) (PCLP-1)|PODXL PCLP PCLP1|podocalyxin|gctm-2_antigen|gp200|podocalyxin-like_protein_1|pc|pclp-1|podocalyxin|gctm-2_antigen|gp200|podocalyxin-like_protein_1|pc|pclp-1|_precursor
O00602|FCN1_HUMAN|Ficolin-1 (Collagen/fibrinogen domain-containing protein 1) (Ficolin-A) (Ficolin-alpha) (M-ficolin)|FCN1 FCNM|ficolin-1|collagen/fibrinogen_domain-containing_protein_1|ficolin-a|ficolin-alpha|m-ficolin|ficolin-1|collagen/fibrinogen_domain-containing_protein_1|ficolin-a|ficolin-alpha|m-ficolin|_precursor
O00622|CCN1_HUMAN|CCN family member 1 (Cellular communication network factor 1) (Cysteine-rich angiogenic inducer 61) (Insulin-like growth factor-binding protein 10) (IBP-10) (IGF-binding protein 10) (IGFBP-10) (Protein CYR61) (Protein GIG1)|CCN1 CYR61 GIG1 IGFBP10|ccn_family_member_1|cellular_communication_network_factor_1|cysteine-rich_angiogenic_inducer_61|insulin-like_growth_factor-binding_pr…
O00623|PEX12_HUMAN|Peroxisome assembly protein 12 (Peroxin-12) (Peroxisome assembly factor 3) (PAF-3)|PEX12 PAF3|peroxisome_assembly_protein_12|peroxin-12|peroxisome_assembly_factor_3|paf-3|peroxisome_assembly_protein_12|peroxin-12|peroxisome_assembly_factor_3|paf-3
O00624|NPT3_HUMAN|Sodium-dependent phosphate transport protein 3 (Na(+)/PI cotransporter 3) (Sodium/phosphate cotransporter 3) (Solute carrier family 17 member 2)|SLC17A2 NPT3|sodium-dependent_phosphate_transport_protein_3|na(+)/pi_cotransporter_3|sodium/phosphate_cotransporter_3|solute_carrier_family_17_member_2|sodium-dependent_phosphate_transport_protein_3|na(+)/pi_cotransporter_3|sodium/phosp…
O00625|PIR_HUMAN|Pirin (EC 1.13.11.24) (Probable quercetin 2,3-dioxygenase PIR) (Probable quercetinase)|PIR|pirin|ec_1.13.11.24|probable_quercetin_2,3-dioxygenase_pir|probable_quercetinase|pirin|probable_quercetin_2,3-dioxygenase_pir|probable_quercetinase
O00626|CCL22_HUMAN|C-C motif chemokine 22 (CC chemokine STCP-1) (MDC(1-69)) (Macrophage-derived chemokine) (Small-inducible cytokine A22) (Stimulated T-cell chemotactic protein 1) [Cleaved into: MDC(3-69); MDC(5-69); MDC(7-69)]|CCL22 MDC SCYA22 A-152E5.1|c-c_motif_chemokine_22|cc_chemokine_stcp-1|mdc(1-69|macrophage-derived_chemokine|small-inducible_cytokine_a22|stimulated_t-cell_chemotactic_prot…
O00628|PEX7_HUMAN|Peroxisomal targeting signal 2 receptor (PTS2 receptor) (Peroxin-7)|PEX7 PTS2R|peroxisomal_targeting_signal_2_receptor|pts2_receptor|peroxin-7|peroxisomal_targeting_signal_2_receptor|pts2_receptor|peroxin-7
O00629|IMA3_HUMAN|Importin subunit alpha-3 (Importin alpha Q1) (Qip1) (Karyopherin subunit alpha-4)|KPNA4 QIP1|importin_subunit_alpha-3|importin_alpha_q1|qip1|karyopherin_subunit_alpha-4|importin_subunit_alpha-3|importin_alpha_q1|qip1|karyopherin_subunit_alpha-4
O00631|SARCO_HUMAN|Sarcolipin|SLN|sarcolipin|sarcolipin
O00635|TRI38_HUMAN|E3 ubiquitin-protein ligase TRIM38 (EC 2.3.2.27) (RING finger protein 15) (Tripartite motif-containing protein 38) (Zinc finger protein RoRet)|TRIM38 RNF15 RORET|e3_ubiquitin-protein_ligase_trim38|ec_2.3.2.27|ring_finger_protein_15|tripartite_motif-containing_protein_38|zinc_finger_protein_roret|e3_ubiquitin-protein_ligase_trim38|ring_finger_protein_15|tripartite_motif-containi…
O00712|NFIB_HUMAN|Nuclear factor 1 B-type (NF1-B) (Nuclear factor 1/B) (CCAAT-box-binding transcription factor) (CTF) (Nuclear factor I/B) (NF-I/B) (NFI-B) (TGGCA-binding protein)|NFIB|nuclear_factor_1_b-type|nf1-b|nuclear_factor_1/b|ccaat-box-binding_transcription_factor|ctf|nuclear_factor_i/b|nf-i/b|nfi-b|tggca-binding_protein|nuclear_factor_1_b-type|nf1-b|nuclear_factor_1/b|ccaat-box-binding_t…
O00716|E2F3_HUMAN|Transcription factor E2F3 (E2F-3)|E2F3 KIAA0075|transcription_factor_e2f3|e2f-3|transcription_factor_e2f3|e2f-3
O00743|PPP6_HUMAN|Serine/threonine-protein phosphatase 6 catalytic subunit (PP6C) (EC 3.1.3.16) [Cleaved into: Serine/threonine-protein phosphatase 6 catalytic subunit, N-terminally processed]|PPP6C PPP6|serine/threonine-protein_phosphatase_6_catalytic_subunit|pp6c|ec_3.1.3.16)_[cleaved_into:_serine/threonine-protein_phosphatase_6_catalytic_subunit,_n-terminally_processed]|serine/threonine-protei…
O00744|WN10B_HUMAN|Protein Wnt-10b (Protein Wnt-12)|WNT10B WNT12|protein_wnt-10b|protein_wnt-12|protein_wnt-10b|protein_wnt-12|_precursor
O00746|NDKM_HUMAN|Nucleoside diphosphate kinase, mitochondrial (NDK) (NDP kinase, mitochondrial) (EC 2.7.4.6) (Nucleoside diphosphate kinase D) (NDPKD) (nm23-H4)|NME4 NM23D|nucleoside_diphosphate_kinase,_mitochondrial|ndk|ndp_kinase,_mitochondrial|ec_2.7.4.6|nucleoside_diphosphate_kinase_d|ndpkd|nm23-h4|nucleoside_diphosphate_kinase,_mitochondrial|ndk|ndp_kinase,_mitochondrial|nucleoside_diphosph…
O00748|EST2_HUMAN|Cocaine esterase (EC 3.1.1.84) (Carboxylesterase 2) (CE-2) (hCE-2) (EC 3.1.1.1) (Methylumbelliferyl-acetate deacetylase 2) (EC 3.1.1.56)|CES2 ICE|cocaine_esterase|ec_3.1.1.84|carboxylesterase_2|ce-2|hce-2|ec_3.1.1.1|methylumbelliferyl-acetate_deacetylase_2|ec_3.1.1.56|cocaine_esterase|carboxylesterase_2|ce-2|hce-2|methylumbelliferyl-acetate_deacetylase_2|_precursor
O00750|P3C2B_HUMAN|Phosphatidylinositol 4-phosphate 3-kinase C2 domain-containing subunit beta (PI3K-C2-beta) (PtdIns-3-kinase C2 subunit beta) (EC 2.7.1.137) (EC 2.7.1.154) (C2-PI3K) (Phosphoinositide 3-kinase-C2-beta)|PIK3C2B|phosphatidylinositol_4-phosphate_3-kinase_c2_domain-containing_subunit_beta|pi3k-c2-beta|ptdins-3-kinase_c2_subunit_beta|ec_2.7.1.137|ec_2.7.1.154|c2-pi3k|phosphoinositide…
O00754|MA2B1_HUMAN|Lysosomal alpha-mannosidase (Laman) (EC 3.2.1.24) (Lysosomal acid alpha-mannosidase) (Mannosidase alpha class 2B member 1) (Mannosidase alpha-B) [Cleaved into: Lysosomal alpha-mannosidase A peptide; Lysosomal alpha-mannosidase B peptide; Lysosomal alpha-mannosidase C peptide; Lysosomal alpha-mannosidase D peptide; Lysosomal alpha-mannosidase E peptide]|MAN2B1 LAMAN MANB|lysosom…
O00755|WNT7A_HUMAN|Protein Wnt-7a|WNT7A|protein_wnt-7a|protein_wnt-7a|_precursor
O00757|F16P2_HUMAN|Fructose-1,6-bisphosphatase isozyme 2 (FBPase 2) (EC 3.1.3.11) (D-fructose-1,6-bisphosphate 1-phosphohydrolase 2) (Muscle FBPase)|FBP2|fructose-1,6-bisphosphatase_isozyme_2|fbpase_2|ec_3.1.3.11|d-fructose-1,6-bisphosphate_1-phosphohydrolase_2|muscle_fbpase|fructose-1,6-bisphosphatase_isozyme_2|fbpase_2|d-fructose-1,6-bisphosphate_1-phosphohydrolase_2|muscle_fbpase
O00762|UBE2C_HUMAN|Ubiquitin-conjugating enzyme E2 C (EC 2.3.2.23) ((E3-independent) E2 ubiquitin-conjugating enzyme C) (EC 2.3.2.24) (E2 ubiquitin-conjugating enzyme C) (UbcH10) (Ubiquitin carrier protein C) (Ubiquitin-protein ligase C)|UBE2C UBCH10|ubiquitin-conjugating_enzyme_e2_c|ec_2.3.2.23|(e3-independent)_e2_ubiquitin-conjugating_enzyme_c|ec_2.3.2.24|e2_ubiquitin-conjugating_enzyme_c|ubch1…
O00763|ACACB_HUMAN|Acetyl-CoA carboxylase 2 (EC 6.4.1.2) (ACC-beta)|ACACB ACC2 ACCB|acetyl-coa_carboxylase_2|ec_6.4.1.2|acc-beta|acetyl-coa_carboxylase_2|acc-beta|_precursor
O00764|PDXK_HUMAN|Pyridoxal kinase (EC 2.7.1.35) (Pyridoxine kinase)|PDXK C21orf124 C21orf97 PKH PNK PRED79|pyridoxal_kinase|ec_2.7.1.35|pyridoxine_kinase|pyridoxal_kinase|pyridoxine_kinase
O00767|SCD_HUMAN|Stearoyl-CoA desaturase (hSCD1) (EC 1.14.19.1) (Acyl-CoA desaturase) (Delta(9)-desaturase) (Delta-9 desaturase) (Fatty acid desaturase)|SCD FADS5 SCD1 SCDOS|stearoyl-coa_desaturase|hscd1|ec_1.14.19.1|acyl-coa_desaturase|delta(9)-desaturase|delta-9_desaturase|fatty_acid_desaturase|stearoyl-coa_desaturase|hscd1|acyl-coa_desaturase|delta(9)-desaturase|delta-9_desaturase|fatty_acid_d…
O14490|DLGP1_HUMAN|Disks large-associated protein 1 (DAP-1) (Guanylate kinase-associated protein) (hGKAP) (PSD-95/SAP90-binding protein 1) (SAP90/PSD-95-associated protein 1) (SAPAP1)|DLGAP1 DAP1 GKAP|disks_large-associated_protein_1|dap-1|guanylate_kinase-associated_protein|hgkap|psd-95/sap90-binding_protein_1|sap90/psd-95-associated_protein_1|sapap1|disks_large-associated_protein_1|dap-1|guanyl…
O14492|SH2B2_HUMAN|SH2B adapter protein 2 (Adapter protein with pleckstrin homology and Src homology 2 domains) (SH2 and PH domain-containing adapter protein APS)|SH2B2 APS|sh2b_adapter_protein_2|adapter_protein_with_pleckstrin_homology_and_src_homology_2_domains|sh2_and_ph_domain-containing_adapter_protein_aps|sh2b_adapter_protein_2|adapter_protein_with_pleckstrin_homology_and_src_homology_2_dom…
O14493|CLD4_HUMAN|Claudin-4 (Clostridium perfringens enterotoxin receptor) (CPE-R) (CPE-receptor) (Williams-Beuren syndrome chromosomal region 8 protein)|CLDN4 CPER CPETR1 WBSCR8|claudin-4|clostridium_perfringens_enterotoxin_receptor|cpe-r|cpe-receptor|williams-beuren_syndrome_chromosomal_region_8_protein|claudin-4|clostridium_perfringens_enterotoxin_receptor|cpe-r|cpe-receptor|williams-beuren_sy…
O14494|PLPP1_HUMAN|Phospholipid phosphatase 1 (EC 3.1.3.-) (EC 3.1.3.106) (EC 3.1.3.4) (EC 3.6.1.75) (Lipid phosphate phosphohydrolase 1) (PAP2-alpha) (Phosphatidate phosphohydrolase type 2a) (Phosphatidic acid phosphatase 2a) (PAP-2a) (PAP2a)|PLPP1 LPP1 PPAP2A|phospholipid_phosphatase_1|ec_3.1.3.-|ec_3.1.3.106|ec_3.1.3.4|ec_3.6.1.75|lipid_phosphate_phosphohydrolase_1|pap2-alpha|phosphatidate_pho…
O14495|PLPP3_HUMAN|Phospholipid phosphatase 3 (EC 3.1.3.-) (EC 3.1.3.4) (Lipid phosphate phosphohydrolase 3) (PAP2-beta) (Phosphatidate phosphohydrolase type 2b) (Phosphatidic acid phosphatase 2b) (PAP-2b) (PAP2b) (Vascular endothelial growth factor and type I collagen-inducible protein) (VCIP)|PLPP3 LPP3 PPAP2B|phospholipid_phosphatase_3|ec_3.1.3.-|ec_3.1.3.4|lipid_phosphate_phosphohydrolase_3|p…
O14497|ARI1A_HUMAN|AT-rich interactive domain-containing protein 1A (ARID domain-containing protein 1A) (B120) (BRG1-associated factor 250) (BAF250) (BRG1-associated factor 250a) (BAF250A) (Osa homolog 1) (hOSA1) (SWI-like protein) (SWI/SNF complex protein p270) (SWI/SNF-related, matrix-associated, actin-dependent regulator of chromatin subfamily F member 1) (hELD)|ARID1A BAF250 BAF250A C1orf4 OS…
O14503|BHE40_HUMAN|Class E basic helix-loop-helix protein 40 (bHLHe40) (Class B basic helix-loop-helix protein 2) (bHLHb2) (Differentially expressed in chondrocytes protein 1) (DEC1) (Enhancer-of-split and hairy-related protein 2) (SHARP-2) (Stimulated by retinoic acid gene 13 protein)|BHLHE40 BHLHB2 DEC1 SHARP2 STRA13|class_e_basic_helix-loop-helix_protein_40|bhlhe40|class_b_basic_helix-loop-hel…
O14508|SOCS2_HUMAN|Suppressor of cytokine signaling 2 (SOCS-2) (Cytokine-inducible SH2 protein 2) (CIS-2) (STAT-induced STAT inhibitor 2) (SSI-2)|SOCS2 CIS2 SSI2 STATI2|suppressor_of_cytokine_signaling_2|socs-2|cytokine-inducible_sh2_protein_2|cis-2|stat-induced_stat_inhibitor_2|ssi-2|suppressor_of_cytokine_signaling_2|socs-2|cytokine-inducible_sh2_protein_2|cis-2|stat-induced_stat_inhibitor_2|ss…
O14511|NRG2_HUMAN|Pro-neuregulin-2, membrane-bound isoform (Pro-NRG2) [Cleaved into: Neuregulin-2 (NRG-2) (Divergent of neuregulin-1) (DON-1) (Neural- and thymus-derived activator for ERBB kinases) (NTAK)]|NRG2 NTAK|pro-neuregulin-2,_membrane-bound_isoform|pro-nrg2)_[cleaved_into:_neuregulin-2|nrg-2|divergent_of_neuregulin-1|don-1|neural-_and_thymus-derived_activator_for_erbb_kinases|ntak)]|pro-n…
O14512|SOCS7_HUMAN|Suppressor of cytokine signaling 7 (SOCS-7) (Nck, Ash and phospholipase C gamma-binding protein) (Nck-associated protein 4) (NAP-4)|SOCS7 NAP4 SOCS6|suppressor_of_cytokine_signaling_7|socs-7|nck,_ash_and_phospholipase_c_gamma-binding_protein|nck-associated_protein_4|nap-4|suppressor_of_cytokine_signaling_7|socs-7|nck,_ash_and_phospholipase_c_gamma-binding_protein|nck-associated…
O14513|NCKP5_HUMAN|Nck-associated protein 5 (NAP-5) (Peripheral clock protein)|NCKAP5 ERIH NAP5|nck-associated_protein_5|nap-5|peripheral_clock_protein|nck-associated_protein_5|nap-5|peripheral_clock_protein
O14514|AGRB1_HUMAN|Adhesion G protein-coupled receptor B1 (Brain-specific angiogenesis inhibitor 1) [Cleaved into: Vasculostatin-40 (Vstat40); Vasculostatin-120 (Vstat120)]|ADGRB1 BAI1|adhesion_g_protein-coupled_receptor_b1|brain-specific_angiogenesis_inhibitor_1)_[cleaved_into:_vasculostatin-40|vstat40);_vasculostatin-120|vstat120)]|adhesion_g_protein-coupled_receptor_b1|brain-specific_angiogene…
O14519|CDKA1_HUMAN|Cyclin-dependent kinase 2-associated protein 1 (CDK2-associated protein 1) (Deleted in oral cancer 1) (DOC-1) (Putative oral cancer suppressor)|CDK2AP1 CDKAP1 DOC1|cyclin-dependent_kinase_2-associated_protein_1|cdk2-associated_protein_1|deleted_in_oral_cancer_1|doc-1|putative_oral_cancer_suppressor|cyclin-dependent_kinase_2-associated_protein_1|cdk2-associated_protein_1|deleted…
O14520|AQP7_HUMAN|Aquaporin-7 (AQP-7) (Aquaglyceroporin-7) (Aquaporin adipose) (AQPap) (Aquaporin-7-like)|AQP7 AQP7L AQP9|aquaporin-7|aqp-7|aquaglyceroporin-7|aquaporin_adipose|aqpap|aquaporin-7-like|aquaporin-7|aqp-7|aquaglyceroporin-7|aquaporin_adipose|aqpap|aquaporin-7-like
O14521|DHSD_HUMAN|Succinate dehydrogenase [ubiquinone] cytochrome b small subunit, mitochondrial (CybS) (CII-4) (Malate dehydrogenase [quinone] cytochrome b small subunit) (QPs3) (Succinate dehydrogenase complex subunit D) (Succinate-ubiquinone oxidoreductase cytochrome b small subunit) (Succinate-ubiquinone reductase membrane anchor subunit)|SDHD SDH4|succinate_dehydrogenase_[ubiquinone]_cytochr…
O14522|PTPRT_HUMAN|Receptor-type tyrosine-protein phosphatase T (R-PTP-T) (EC 3.1.3.48) (Receptor-type tyrosine-protein phosphatase rho) (RPTP-rho)|PTPRT KIAA0283|receptor-type_tyrosine-protein_phosphatase_t|r-ptp-t|ec_3.1.3.48|receptor-type_tyrosine-protein_phosphatase_rho|rptp-rho|receptor-type_tyrosine-protein_phosphatase_t|r-ptp-t|receptor-type_tyrosine-protein_phosphatase_rho|rptp-rho|_precu…
O14523|C2C2L_HUMAN|Phospholipid transfer protein C2CD2L (C2 domain-containing protein 2-like) (C2CD2-like) (Transmembrane protein 24)|C2CD2L KIAA0285 TMEM24 DLNB23|phospholipid_transfer_protein_c2cd2l|c2_domain-containing_protein_2-like|c2cd2-like|transmembrane_protein_24|phospholipid_transfer_protein_c2cd2l|c2_domain-containing_protein_2-like|c2cd2-like|transmembrane_protein_24
O14524|NEMP1_HUMAN|Nuclear envelope integral membrane protein 1|NEMP1 KIAA0286 TMEM194 TMEM194A|nuclear_envelope_integral_membrane_protein_1|nuclear_envelope_integral_membrane_protein_1|_precursor
O14525|ASTN1_HUMAN|Astrotactin-1|ASTN1 ASTN KIAA0289|astrotactin-1|astrotactin-1|_precursor
O14526|FCHO1_HUMAN|F-BAR domain only protein 1|FCHO1 KIAA0290|f-bar_domain_only_protein_1|f-bar_domain_only_protein_1
O14529|CUX2_HUMAN|Homeobox protein cut-like 2 (Homeobox protein cux-2)|CUX2 CUTL2 KIAA0293|homeobox_protein_cut-like_2|homeobox_protein_cux-2|homeobox_protein_cut-like_2|homeobox_protein_cux-2
O14530|TXND9_HUMAN|Thioredoxin domain-containing protein 9 (ATP-binding protein associated with cell differentiation) (Protein 1-4)|TXNDC9 APACD|thioredoxin_domain-containing_protein_9|atp-binding_protein_associated_with_cell_differentiation|protein_1-4|thioredoxin_domain-containing_protein_9|atp-binding_protein_associated_with_cell_differentiation|protein_1-4
O14531|DPYL4_HUMAN|Dihydropyrimidinase-related protein 4 (DRP-4) (Collapsin response mediator protein 3) (CRMP-3) (UNC33-like phosphoprotein 4) (ULIP-4)|DPYSL4 CRMP3 ULIP4|dihydropyrimidinase-related_protein_4|drp-4|collapsin_response_mediator_protein_3|crmp-3|unc33-like_phosphoprotein_4|ulip-4|dihydropyrimidinase-related_protein_4|drp-4|collapsin_response_mediator_protein_3|crmp-3|unc33-like_pho…
O14543|SOCS3_HUMAN|Suppressor of cytokine signaling 3 (SOCS-3) (Cytokine-inducible SH2 protein 3) (CIS-3) (STAT-induced STAT inhibitor 3) (SSI-3)|SOCS3 CIS3 SSI3|suppressor_of_cytokine_signaling_3|socs-3|cytokine-inducible_sh2_protein_3|cis-3|stat-induced_stat_inhibitor_3|ssi-3|suppressor_of_cytokine_signaling_3|socs-3|cytokine-inducible_sh2_protein_3|cis-3|stat-induced_stat_inhibitor_3|ssi-3
O14544|SOCS6_HUMAN|Suppressor of cytokine signaling 6 (SOCS-6) (Cytokine-inducible SH2 protein 4) (CIS-4) (Suppressor of cytokine signaling 4) (SOCS-4)|SOCS6 CIS4 SOCS4|suppressor_of_cytokine_signaling_6|socs-6|cytokine-inducible_sh2_protein_4|cis-4|suppressor_of_cytokine_signaling_4|socs-4|suppressor_of_cytokine_signaling_6|socs-6|cytokine-inducible_sh2_protein_4|cis-4|suppressor_of_cytokine_sig…
O14556|G3PT_HUMAN|Glyceraldehyde-3-phosphate dehydrogenase, testis-specific (EC 1.2.1.12) (Spermatogenic cell-specific glyceraldehyde 3-phosphate dehydrogenase 2) (GAPDH-2) (Spermatogenic glyceraldehyde-3-phosphate dehydrogenase)|GAPDHS GAPD2 GAPDH2 GAPDS HSD-35 HSD35|glyceraldehyde-3-phosphate_dehydrogenase,_testis-specific|ec_1.2.1.12|spermatogenic_cell-specific_glyceraldehyde_3-phosphate_dehyd…
O14558|HSPB6_HUMAN|Heat shock protein beta-6 (HspB6) (Heat shock 20 kDa-like protein p20) (Heat shock protein family B member 6)|HSPB6|heat_shock_protein_beta-6|hspb6|heat_shock_20_kda-like_protein_p20|heat_shock_protein_family_b_member_6|heat_shock_protein_beta-6|hspb6|heat_shock_20_kda-like_protein_p20|heat_shock_protein_family_b_member_6
O14559|RHG33_HUMAN|Rho GTPase-activating protein 33 (Rho-type GTPase-activating protein 33) (Sorting nexin-26) (Tc10/CDC42 GTPase-activating protein)|ARHGAP33 SNX26 TCGAP|rho_gtpase-activating_protein_33|rho-type_gtpase-activating_protein_33|sorting_nexin-26|tc10/cdc42_gtpase-activating_protein|rho_gtpase-activating_protein_33|rho-type_gtpase-activating_protein_33|sorting_nexin-26|tc10/cdc42_gtpa…
O14561|ACPM_HUMAN|Acyl carrier protein, mitochondrial (ACP) (CI-SDAP) (NADH-ubiquinone oxidoreductase 9.6 kDa subunit)|NDUFAB1|acyl_carrier_protein,_mitochondrial|acp|ci-sdap|nadh-ubiquinone_oxidoreductase_9.6_kda_subunit|acyl_carrier_protein,_mitochondrial|acp|ci-sdap|nadh-ubiquinone_oxidoreductase_96_kda_subunit|_precursor
O14569|C56D2_HUMAN|Transmembrane reductase CYB561D2 (EC 7.2.1.3) (Cytochrome b561 domain-containing protein 2) (Putative tumor suppressor protein 101F6)|CYB561D2 101F6 LUCA12.2|transmembrane_reductase_cyb561d2|ec_7.2.1.3|cytochrome_b561_domain-containing_protein_2|putative_tumor_suppressor_protein_101f6|transmembrane_reductase_cyb561d2|cytochrome_b561_domain-containing_protein_2|putative_tumor_su…
O14576|DC1I1_HUMAN|Cytoplasmic dynein 1 intermediate chain 1 (Cytoplasmic dynein intermediate chain 1) (Dynein intermediate chain 1, cytosolic) (DH IC-1)|DYNC1I1 DNCI1 DNCIC1|cytoplasmic_dynein_1_intermediate_chain_1|cytoplasmic_dynein_intermediate_chain_1|dynein_intermediate_chain_1,_cytosolic|dh_ic-1|cytoplasmic_dynein_1_intermediate_chain_1|cytoplasmic_dynein_intermediate_chain_1|dynein_interm…
O14578|CTRO_HUMAN|Citron Rho-interacting kinase (CRIK) (EC 2.7.11.1) (Serine/threonine-protein kinase 21)|CIT CRIK KIAA0949 STK21|citron_rho-interacting_kinase|crik|ec_2.7.11.1|serine/threonine-protein_kinase_21|citron_rho-interacting_kinase|crik|serine/threonine-protein_kinase_21
O14579|COPE_HUMAN|Coatomer subunit epsilon (Epsilon-coat protein) (Epsilon-COP)|COPE|coatomer_subunit_epsilon|epsilon-coat_protein|epsilon-cop|coatomer_subunit_epsilon|epsilon-coat_protein|epsilon-cop
O14593|RFXK_HUMAN|DNA-binding protein RFXANK (Ankyrin repeat family A protein 1) (Regulatory factor X subunit B) (RFX-B) (Regulatory factor X-associated ankyrin-containing protein)|RFXANK ANKRA1 RFXB|dna-binding_protein_rfxank|ankyrin_repeat_family_a_protein_1|regulatory_factor_x_subunit_b|rfx-b|regulatory_factor_x-associated_ankyrin-containing_protein|dna-binding_protein_rfxank|ankyrin_repeat_fa…
O14594|NCAN_HUMAN|Neurocan core protein (Chondroitin sulfate proteoglycan 3)|NCAN CSPG3 NEUR|neurocan_core_protein|chondroitin_sulfate_proteoglycan_3|neurocan_core_protein|chondroitin_sulfate_proteoglycan_3|_precursor
O14595|CTDS2_HUMAN|Carboxy-terminal domain RNA polymerase II polypeptide A small phosphatase 2 (EC 3.1.3.16) (Nuclear LIM interactor-interacting factor 2) (NLI-interacting factor 2) (Protein OS-4) (Small C-terminal domain phosphatase 2) (Small CTD phosphatase 2) (SCP2)|CTDSP2 NIF2 OS4 SCP2|carboxy-terminal_domain_rna_polymerase_ii_polypeptide_a_small_phosphatase_2|ec_3.1.3.16|nuclear_lim_interact…
O14607|UTY_HUMAN|Histone demethylase UTY (EC 1.14.11.68) (Ubiquitously-transcribed TPR protein on the Y chromosome) (Ubiquitously-transcribed Y chromosome tetratricopeptide repeat protein) ([histone H3]-trimethyl-L-lysine(27) demethylase UTY)|UTY KDM6C|histone_demethylase_uty|ec_1.14.11.68|ubiquitously-transcribed_tpr_protein_on_the_y_chromosome|ubiquitously-transcribed_y_chromosome_tetratricopep…
O14610|GBGT2_HUMAN|Guanine nucleotide-binding protein G(I)/G(S)/G(O) subunit gamma-T2 (G gamma-C) (G-gamma-8) (G-gamma-9) (Guanine nucleotide binding protein gamma transducing activity polypeptide 2)|GNGT2 GNG8 GNG9 GNGT8|guanine_nucleotide-binding_protein_g(i)/g(s)/g(o)_subunit_gamma-t2|g_gamma-c|g-gamma-8|g-gamma-9|guanine_nucleotide_binding_protein_gamma_transducing_activity_polypeptide_2|guan…
O14613|BORG1_HUMAN|Cdc42 effector protein 2 (Binder of Rho GTPases 1)|CDC42EP2 BORG1 CEP2|cdc42_effector_protein_2|binder_of_rho_gtpases_1|cdc42_effector_protein_2|binder_of_rho_gtpases_1
O14617|AP3D1_HUMAN|AP-3 complex subunit delta-1 (AP-3 complex subunit delta) (Adaptor-related protein complex 3 subunit delta-1) (Delta-adaptin)|AP3D1 PRO0039|ap-3_complex_subunit_delta-1|ap-3_complex_subunit_delta|adaptor-related_protein_complex_3_subunit_delta-1|delta-adaptin|ap-3_complex_subunit_delta-1|ap-3_complex_subunit_delta|adaptor-related_protein_complex_3_subunit_delta-1|delta-adaptin
O14618|CCS_HUMAN|Copper chaperone for superoxide dismutase (Superoxide dismutase copper chaperone)|CCS|copper_chaperone_for_superoxide_dismutase|superoxide_dismutase_copper_chaperone|copper_chaperone_for_superoxide_dismutase|superoxide_dismutase_copper_chaperone
O14625|CXL11_HUMAN|C-X-C motif chemokine 11 (Beta-R1) (H174) (Interferon gamma-inducible protein 9) (IP-9) (Interferon-inducible T-cell alpha chemoattractant) (I-TAC) (Small-inducible cytokine B11)|CXCL11 ITAC SCYB11 SCYB9B|c-x-c_motif_chemokine_11|beta-r1|h174|interferon_gamma-inducible_protein_9|ip-9|interferon-inducible_t-cell_alpha_chemoattractant|i-tac|small-inducible_cytokine_b11|c-x-c_moti…
O14627|CDX4_HUMAN|Homeobox protein CDX-4 (Caudal-type homeobox protein 4)|CDX4|homeobox_protein_cdx-4|caudal-type_homeobox_protein_4|homeobox_protein_cdx-4|caudal-type_homeobox_protein_4
O14628|ZN195_HUMAN|Zinc finger protein 195|ZNF195 ZNFP104|zinc_finger_protein_195|zinc_finger_protein_195
O14633|LCE2B_HUMAN|Late cornified envelope protein 2B (Late envelope protein 10) (Skin-specific protein Xp5) (Small proline-rich-like epidermal differentiation complex protein 1B)|LCE2B LEP10 SPRL1B XP5|late_cornified_envelope_protein_2b|late_envelope_protein_10|skin-specific_protein_xp5|small_proline-rich-like_epidermal_differentiation_complex_protein_1b|late_cornified_envelope_protein_2b|late_e…
O14638|ENPP3_HUMAN|Ectonucleotide pyrophosphatase/phosphodiesterase family member 3 (E-NPP 3) (NPP3) (Alkaline phosphodiesterase I) (EC 3.1.4.1) (Dinucleoside polyphosphatase) (EC 3.6.1.-) (Nucleotide diphosphatase) (Nucleotide pyrophosphatase) (NPPase) (EC 3.6.1.9) (Phosphodiesterase I beta) (PD-Ibeta) (Phosphodiesterase I/nucleotide pyrophosphatase 3) (CD antigen CD203c)|ENPP3 PDNP3|ectonucleot…
O14639|ABLM1_HUMAN|Actin-binding LIM protein 1 (abLIM-1) (Actin-binding LIM protein family member 1) (Actin-binding double zinc finger protein) (LIMAB1) (Limatin)|ABLIM1 ABLIM KIAA0059 LIMAB1|actin-binding_lim_protein_1|ablim-1|actin-binding_lim_protein_family_member_1|actin-binding_double_zinc_finger_protein|limab1|limatin|actin-binding_lim_protein_1|ablim-1|actin-binding_lim_protein_family_memb…
O14640|DVL1_HUMAN|Segment polarity protein dishevelled homolog DVL-1 (Dishevelled-1) (DSH homolog 1)|DVL1|segment_polarity_protein_dishevelled_homolog_dvl-1|dishevelled-1|dsh_homolog_1|segment_polarity_protein_dishevelled_homolog_dvl-1|dishevelled-1|dsh_homolog_1
O14641|DVL2_HUMAN|Segment polarity protein dishevelled homolog DVL-2 (Dishevelled-2) (DSH homolog 2)|DVL2|segment_polarity_protein_dishevelled_homolog_dvl-2|dishevelled-2|dsh_homolog_2|segment_polarity_protein_dishevelled_homolog_dvl-2|dishevelled-2|dsh_homolog_2
O14645|IDLC_HUMAN|Axonemal dynein light intermediate polypeptide 1 (Inner dynein arm light chain, axonemal) (hp28)|DNALI1|axonemal_dynein_light_intermediate_polypeptide_1|inner_dynein_arm_light_chain,_axonemal|hp28|axonemal_dynein_light_intermediate_polypeptide_1|inner_dynein_arm_light_chain,_axonemal|hp28
O14646|CHD1_HUMAN|Chromodomain-helicase-DNA-binding protein 1 (CHD-1) (EC 3.6.4.12) (ATP-dependent helicase CHD1)|CHD1|chromodomain-helicase-dna-binding_protein_1|chd-1|ec_3.6.4.12|atp-dependent_helicase_chd1|chromodomain-helicase-dna-binding_protein_1|chd-1|atp-dependent_helicase_chd1
O14647|CHD2_HUMAN|Chromodomain-helicase-DNA-binding protein 2 (CHD-2) (EC 3.6.4.12) (ATP-dependent helicase CHD2)|CHD2|chromodomain-helicase-dna-binding_protein_2|chd-2|ec_3.6.4.12|atp-dependent_helicase_chd2|chromodomain-helicase-dna-binding_protein_2|chd-2|atp-dependent_helicase_chd2
O14649|KCNK3_HUMAN|Potassium channel subfamily K member 3 (Acid-sensitive potassium channel protein TASK-1) (TWIK-related acid-sensitive K(+) channel 1) (Two pore potassium channel KT3.1) (Two pore K(+) channel KT3.1)|KCNK3 TASK TASK1|potassium_channel_subfamily_k_member_3|acid-sensitive_potassium_channel_protein_task-1|twik-related_acid-sensitive_k(+)_channel_1|two_pore_potassium_channel_kt3.1|t…
O14653|GOSR2_HUMAN|Golgi SNAP receptor complex member 2 (27 kDa Golgi SNARE protein) (Membrin)|GOSR2 GS27|golgi_snap_receptor_complex_member_2|27_kda_golgi_snare_protein|membrin|golgi_snap_receptor_complex_member_2|27_kda_golgi_snare_protein|membrin
O14654|IRS4_HUMAN|Insulin receptor substrate 4 (IRS-4) (160 kDa phosphotyrosine protein) (py160) (Phosphoprotein of 160 kDa) (pp160)|IRS4|insulin_receptor_substrate_4|irs-4|160_kda_phosphotyrosine_protein|py160|phosphoprotein_of_160_kda|pp160|insulin_receptor_substrate_4|irs-4|160_kda_phosphotyrosine_protein|py160|phosphoprotein_of_160_kda|pp160
O14656|TOR1A_HUMAN|Torsin-1A (Dystonia 1 protein) (Torsin ATPase-1A) (EC 3.6.4.-) (Torsin family 1 member A)|TOR1A DQ2 DYT1 TA TORA|torsin-1a|dystonia_1_protein|torsin_atpase-1a|ec_3.6.4.-|torsin_family_1_member_a|torsin-1a|dystonia_1_protein|torsin_atpase-1a|torsin_family_1_member_a|_precursor
O14657|TOR1B_HUMAN|Torsin-1B (Torsin ATPase-1B) (EC 3.6.4.-) (Torsin family 1 member B)|TOR1B DQ1 FKSG18|torsin-1b|torsin_atpase-1b|ec_3.6.4.-|torsin_family_1_member_b|torsin-1b|torsin_atpase-1b|torsin_family_1_member_b|_precursor
O14662|STX16_HUMAN|Syntaxin-16 (Syn16)|STX16|syntaxin-16|syn16|syntaxin-16|syn16
O14669|TMG2_HUMAN|Transmembrane gamma-carboxyglutamic acid protein 2 (Proline-rich gamma-carboxyglutamic acid protein 2) (Proline-rich Gla protein 2)|PRRG2 PRGP2 TMG2|transmembrane_gamma-carboxyglutamic_acid_protein_2|proline-rich_gamma-carboxyglutamic_acid_protein_2|proline-rich_gla_protein_2|transmembrane_gamma-carboxyglutamic_acid_protein_2|proline-rich_gamma-carboxyglutamic_acid_protein_2|pro…
O14672|ADA10_HUMAN|Disintegrin and metalloproteinase domain-containing protein 10 (ADAM 10) (EC 3.4.24.81) (CDw156) (Kuzbanian protein homolog) (Mammalian disintegrin-metalloprotease) (CD antigen CD156c)|ADAM10 KUZ MADM|disintegrin_and_metalloproteinase_domain-containing_protein_10|adam_10|ec_3.4.24.81|cdw156|kuzbanian_protein_homolog|mammalian_disintegrin-metalloprotease|cd_antigen_cd156c|disint…
O14678|ABCD4_HUMAN|Lysosomal cobalamin transporter ABCD4 (EC 7.6.2.8) (ATP-binding cassette sub-family D member 4) (PMP70-related protein) (P70R) (Peroxisomal membrane protein 1-like) (PXMP1-L) (Peroxisomal membrane protein 69) (PMP69)|ABCD4 PXMP1L|lysosomal_cobalamin_transporter_abcd4|ec_7.6.2.8|atp-binding_cassette_sub-family_d_member_4|pmp70-related_protein|p70r|peroxisomal_membrane_protein_1-…
O14681|EI24_HUMAN|Etoposide-induced protein 2.4 homolog (p53-induced gene 8 protein)|EI24 PIG8|etoposide-induced_protein_2.4_homolog|p53-induced_gene_8_protein|etoposide-induced_protein_24_homolog|p53-induced_gene_8_protein
O14682|ENC1_HUMAN|Ectoderm-neural cortex protein 1 (ENC-1) (Kelch-like protein 37) (Nuclear matrix protein NRP/B) (p53-induced gene 10 protein)|ENC1 KLHL37 NRPB PIG10|ectoderm-neural_cortex_protein_1|enc-1|kelch-like_protein_37|nuclear_matrix_protein_nrp/b|p53-induced_gene_10_protein|ectoderm-neural_cortex_protein_1|enc-1|kelch-like_protein_37|nuclear_matrix_protein_nrp/b|p53-induced_gene_10_prot…
O14684|PTGES_HUMAN|Prostaglandin E synthase (EC 5.3.99.3) (Glutathione peroxidase PTGES) (EC 1.11.1.-) (Glutathione transferase PTGES) (EC 2.5.1.18) (Microsomal glutathione S-transferase 1-like 1) (MGST1-L1) (Microsomal prostaglandin E synthase 1) (MPGES-1) (p53-induced gene 12 protein)|PTGES MGST1L1 MPGES1 PGES PIG12|prostaglandin_e_synthase|ec_5.3.99.3|glutathione_peroxidase_ptges|ec_1.11.1.-|g…
O14686|KMT2D_HUMAN|Histone-lysine N-methyltransferase 2D (Lysine N-methyltransferase 2D) (EC 2.1.1.364) (ALL1-related protein) (Myeloid/lymphoid or mixed-lineage leukemia protein 2)|KMT2D ALR MLL2 MLL4|histone-lysine_n-methyltransferase_2d|lysine_n-methyltransferase_2d|ec_2.1.1.364|all1-related_protein|myeloid/lymphoid_or_mixed-lineage_leukemia_protein_2|histone-lysine_n-methyltransferase_2d|lysi…
O14713|ITBP1_HUMAN|Integrin beta-1-binding protein 1 (Integrin cytoplasmic domain-associated protein 1) (ICAP-1)|ITGB1BP1 ICAP1|integrin_beta-1-binding_protein_1|integrin_cytoplasmic_domain-associated_protein_1|icap-1|integrin_beta-1-binding_protein_1|integrin_cytoplasmic_domain-associated_protein_1|icap-1
O14717|TRDMT_HUMAN|tRNA (cytosine(38)-C(5))-methyltransferase (EC 2.1.1.204) (DNA (cytosine-5)-methyltransferase-like protein 2) (Dnmt2) (DNA methyltransferase homolog HsaIIP) (DNA MTase homolog HsaIIP) (M.HsaIIP) (PuMet)|TRDMT1 DNMT2|trna|cytosine(38)-c(5))-methyltransferase|ec_2.1.1.204|dna|cytosine-5)-methyltransferase-like_protein_2|dnmt2|dna_methyltransferase_homolog_hsaiip|dna_mtase_homolog…
O14727|APAF_HUMAN|Apoptotic protease-activating factor 1 (APAF-1)|APAF1 KIAA0413|apoptotic_protease-activating_factor_1|apaf-1|apoptotic_protease-activating_factor_1|apaf-1
O14730|RIOK3_HUMAN|Serine/threonine-protein kinase RIO3 (EC 2.7.11.1) (RIO kinase 3) (sudD homolog)|RIOK3 SUDD|serine/threonine-protein_kinase_rio3|ec_2.7.11.1|rio_kinase_3|sudd_homolog|serine/threonine-protein_kinase_rio3|rio_kinase_3|sudd_homolog
O14732|IMPA2_HUMAN|Inositol monophosphatase 2 (IMP 2) (IMPase 2) (EC 3.1.3.25) (Inositol-1(or 4)-monophosphatase 2) (Myo-inositol monophosphatase A2)|IMPA2 IMP.18P|inositol_monophosphatase_2|imp_2|impase_2|ec_3.1.3.25|inositol-1(or_4)-monophosphatase_2|myo-inositol_monophosphatase_a2|inositol_monophosphatase_2|imp_2|impase_2|inositol-1(or_4)-monophosphatase_2|myo-inositol_monophosphatase_a2
O14733|MP2K7_HUMAN|Dual specificity mitogen-activated protein kinase kinase 7 (MAP kinase kinase 7) (MAPKK 7) (EC 2.7.12.2) (JNK-activating kinase 2) (MAPK/ERK kinase 7) (MEK 7) (Stress-activated protein kinase kinase 4) (SAPK kinase 4) (SAPKK-4) (SAPKK4) (c-Jun N-terminal kinase kinase 2) (JNK kinase 2) (JNKK 2)|MAP2K7 JNKK2 MEK7 MKK7 PRKMK7 SKK4|dual_specificity_mitogen-activated_protein_kinase…
O14734|ACOT8_HUMAN|Acyl-coenzyme A thioesterase 8 (Acyl-CoA thioesterase 8) (EC 3.1.2.1) (EC 3.1.2.11) (EC 3.1.2.2) (EC 3.1.2.3) (EC 3.1.2.5) (Choloyl-coenzyme A thioesterase) (EC 3.1.2.27) (HIV-Nef-associated acyl-CoA thioesterase) (Peroxisomal acyl-CoA thioesterase 2) (PTE-2) (Peroxisomal acyl-coenzyme A thioester hydrolase 1) (PTE-1) (Peroxisomal long-chain acyl-CoA thioesterase 1) (Thioestera…
O14735|CDIPT_HUMAN|CDP-diacylglycerol--inositol 3-phosphatidyltransferase (EC 2.7.8.11) (Phosphatidylinositol synthase) (PI synthase) (PtdIns synthase)|CDIPT PIS PIS1|cdp-diacylglycerol--inositol_3-phosphatidyltransferase|ec_2.7.8.11|phosphatidylinositol_synthase|pi_synthase|ptdins_synthase|cdp-diacylglycerol--inositol_3-phosphatidyltransferase|phosphatidylinositol_synthase|pi_synthase|ptdins_syn…
O14737|PDCD5_HUMAN|Programmed cell death protein 5 (TF-1 cell apoptosis-related protein 19) (Protein TFAR19)|PDCD5 TFAR19|programmed_cell_death_protein_5|tf-1_cell_apoptosis-related_protein_19|protein_tfar19|programmed_cell_death_protein_5|tf-1_cell_apoptosis-related_protein_19|protein_tfar19
O14744|ANM5_HUMAN|Protein arginine N-methyltransferase 5 (PRMT5) (EC 2.1.1.320) (72 kDa ICln-binding protein) (Histone-arginine N-methyltransferase PRMT5) (Jak-binding protein 1) (Shk1 kinase-binding protein 1 homolog) (SKB1 homolog) (SKB1Hs) [Cleaved into: Protein arginine N-methyltransferase 5, N-terminally processed]|PRMT5 HRMT1L5 IBP72 JBP1 SKB1|protein_arginine_n-methyltransferase_5|prmt5|ec…
O14745|NHRF1_HUMAN|Na(+)/H(+) exchange regulatory cofactor NHE-RF1 (NHERF-1) (Ezrin-radixin-moesin-binding phosphoprotein 50) (EBP50) (Regulatory cofactor of Na(+)/H(+) exchanger) (Sodium-hydrogen exchanger regulatory factor 1) (Solute carrier family 9 isoform A3 regulatory factor 1)|NHERF1 NHERF SLC9A3R1|na(+)/h(+)_exchange_regulatory_cofactor_nhe-rf1|nherf-1|ezrin-radixin-moesin-binding_phospho…
O14746|TERT_HUMAN|Telomerase reverse transcriptase (EC 2.7.7.49) (HEST2) (Telomerase catalytic subunit) (Telomerase-associated protein 2) (TP2)|TERT EST2 TCS1 TRT|telomerase_reverse_transcriptase|ec_2.7.7.49|hest2|telomerase_catalytic_subunit|telomerase-associated_protein_2|tp2|telomerase_reverse_transcriptase|hest2|telomerase_catalytic_subunit|telomerase-associated_protein_2|tp2
O14756|H17B6_HUMAN|17-beta-hydroxysteroid dehydrogenase type 6 (17-beta-HSD 6) (17-beta-HSD6) (EC 1.1.1.105) (EC 1.1.1.209) (EC 1.1.1.239) (EC 1.1.1.53) (EC 1.1.1.62) (3-alpha->beta-hydroxysteroid epimerase) (3-alpha->beta-HSE) (Oxidative 3-alpha hydroxysteroid dehydrogenase) (Short chain dehydrogenase/reductase family 9C member 6)|HSD17B6 RODH SDR9C6|17-beta-hydroxysteroid_dehydrogenase_type_6|1…
O14757|CHK1_HUMAN|Serine/threonine-protein kinase Chk1 (EC 2.7.11.1) (CHK1 checkpoint homolog) (Cell cycle checkpoint kinase) (Checkpoint kinase-1)|CHEK1 CHK1|serine/threonine-protein_kinase_chk1|ec_2.7.11.1|chk1_checkpoint_homolog|cell_cycle_checkpoint_kinase|checkpoint_kinase-1|serine/threonine-protein_kinase_chk1|chk1_checkpoint_homolog|cell_cycle_checkpoint_kinase|checkpoint_kinase-1
O14763|TR10B_HUMAN|Tumor necrosis factor receptor superfamily member 10B (Death receptor 5) (TNF-related apoptosis-inducing ligand receptor 2) (TRAIL receptor 2) (TRAIL-R2) (CD antigen CD262)|TNFRSF10B DR5 KILLER TRAILR2 TRICK2 ZTNFR9 UNQ160/PRO186|tumor_necrosis_factor_receptor_superfamily_member_10b|death_receptor_5|tnf-related_apoptosis-inducing_ligand_receptor_2|trail_receptor_2|trail-r2|cd_a…
O14764|GBRD_HUMAN|Gamma-aminobutyric acid receptor subunit delta (GABA(A) receptor subunit delta) (GABAAR subunit delta)|GABRD|gamma-aminobutyric_acid_receptor_subunit_delta|gaba(a)_receptor_subunit_delta|gabaar_subunit_delta|gamma-aminobutyric_acid_receptor_subunit_delta|gaba(a)_receptor_subunit_delta|gabaar_subunit_delta|_precursor
O14770|MEIS2_HUMAN|Homeobox protein Meis2 (Meis1-related protein 1)|MEIS2 MRG1|homeobox_protein_meis2|meis1-related_protein_1|homeobox_protein_meis2|meis1-related_protein_1
O14771|ZN213_HUMAN|Zinc finger protein 213 (Putative transcription factor CR53) (Zinc finger protein with KRAB and SCAN domains 21)|ZNF213 ZKSCAN21|zinc_finger_protein_213|putative_transcription_factor_cr53|zinc_finger_protein_with_krab_and_scan_domains_21|zinc_finger_protein_213|putative_transcription_factor_cr53|zinc_finger_protein_with_krab_and_scan_domains_21
O14772|FPGT_HUMAN|Fucose-1-phosphate guanylyltransferase (EC 2.7.7.30) (GDP-L-fucose diphosphorylase) (GDP-L-fucose pyrophosphorylase)|FPGT GFPP|fucose-1-phosphate_guanylyltransferase|ec_2.7.7.30|gdp-l-fucose_diphosphorylase|gdp-l-fucose_pyrophosphorylase|fucose-1-phosphate_guanylyltransferase|gdp-l-fucose_diphosphorylase|gdp-l-fucose_pyrophosphorylase
O14773|TPP1_HUMAN|Tripeptidyl-peptidase 1 (TPP-1) (EC 3.4.14.9) (Cell growth-inhibiting gene 1 protein) (Lysosomal pepstatin-insensitive protease) (LPIC) (Tripeptidyl aminopeptidase) (Tripeptidyl-peptidase I) (TPP-I)|TPP1 CLN2 GIG1 UNQ267/PRO304|tripeptidyl-peptidase_1|tpp-1|ec_3.4.14.9|cell_growth-inhibiting_gene_1_protein|lysosomal_pepstatin-insensitive_protease|lpic|tripeptidyl_aminopeptidase|…
O14775|GNB5_HUMAN|Guanine nucleotide-binding protein subunit beta-5 (Gbeta5) (Transducin beta chain 5)|GNB5|guanine_nucleotide-binding_protein_subunit_beta-5|gbeta5|transducin_beta_chain_5|guanine_nucleotide-binding_protein_subunit_beta-5|gbeta5|transducin_beta_chain_5
O14776|TCRG1_HUMAN|Transcription elongation regulator 1 (TATA box-binding protein-associated factor 2S) (Transcription factor CA150)|TCERG1 CA150 TAF2S|transcription_elongation_regulator_1|tata_box-binding_protein-associated_factor_2s|transcription_factor_ca150|transcription_elongation_regulator_1|tata_box-binding_protein-associated_factor_2s|transcription_factor_ca150
O14777|NDC80_HUMAN|Kinetochore protein NDC80 homolog (Highly expressed in cancer protein) (Kinetochore protein Hec1) (HsHec1) (Kinetochore-associated protein 2) (Retinoblastoma-associated protein HEC)|NDC80 HEC HEC1 KNTC2|kinetochore_protein_ndc80_homolog|highly_expressed_in_cancer_protein|kinetochore_protein_hec1|hshec1|kinetochore-associated_protein_2|retinoblastoma-associated_protein_hec|kinet…
O14782|KIF3C_HUMAN|Kinesin-like protein KIF3C|KIF3C|kinesin-like_protein_kif3c|kinesin-like_protein_kif3c
O14786|NRP1_HUMAN|Neuropilin-1 (Vascular endothelial cell growth factor 165 receptor) (CD antigen CD304)|NRP1 NRP VEGF165R|neuropilin-1|vascular_endothelial_cell_growth_factor_165_receptor|cd_antigen_cd304|neuropilin-1|vascular_endothelial_cell_growth_factor_165_receptor|cd304|_precursor
O14787|TNPO2_HUMAN|Transportin-2 (Karyopherin beta-2b)|TNPO2|transportin-2|karyopherin_beta-2b|transportin-2|karyopherin_beta-2b
O14788|TNF11_HUMAN|Tumor necrosis factor ligand superfamily member 11 (Osteoclast differentiation factor) (ODF) (Osteoprotegerin ligand) (OPGL) (Receptor activator of nuclear factor kappa-B ligand) (RANKL) (TNF-related activation-induced cytokine) (TRANCE) (CD antigen CD254) [Cleaved into: Tumor necrosis factor ligand superfamily member 11, membrane form; Tumor necrosis factor ligand superfamily …
O14791|APOL1_HUMAN|Apolipoprotein L1 (Apolipoprotein L) (Apo-L) (ApoL) (Apolipoprotein L-I) (ApoL-I)|APOL1 APOL|apolipoprotein_l1|apolipoprotein_l|apo-l|apol|apolipoprotein_l-i|apol-i|apolipoprotein_l1|apolipoprotein_l|apo-l|apol|apolipoprotein_l-i|apol-i|_precursor
O14792|HS3S1_HUMAN|Heparan sulfate glucosamine 3-O-sulfotransferase 1 (EC 2.8.2.23) (Heparan sulfate D-glucosaminyl 3-O-sulfotransferase 1) (3-OST-1) (Heparan sulfate 3-O-sulfotransferase 1) (h3-OST-1)|HS3ST1 3OST 3OST1|heparan_sulfate_glucosamine_3-o-sulfotransferase_1|ec_2.8.2.23|heparan_sulfate_d-glucosaminyl_3-o-sulfotransferase_1|3-ost-1|heparan_sulfate_3-o-sulfotransferase_1|h3-ost-1|hepara…
O14793|GDF8_HUMAN|Growth/differentiation factor 8 (GDF-8) (Myostatin)|MSTN GDF8|growth/differentiation_factor_8|gdf-8|myostatin|growth/differentiation_factor_8|gdf-8|myostatin|_precursor
O14795|UN13B_HUMAN|Protein unc-13 homolog B (Munc13-2) (munc13)|UNC13B UNC13|protein_unc-13_homolog_b|munc13-2|munc13|protein_unc-13_homolog_b|munc13-2|munc13
O14796|SH21B_HUMAN|SH2 domain-containing protein 1B (EWS/FLI1-activated transcript 2) (EAT-2)|SH2D1B EAT2|sh2_domain-containing_protein_1b|ews/fli1-activated_transcript_2|eat-2|sh2_domain-containing_protein_1b|ews/fli1-activated_transcript_2|eat-2
O14798|TR10C_HUMAN|Tumor necrosis factor receptor superfamily member 10C (Antagonist decoy receptor for TRAIL/Apo-2L) (Decoy TRAIL receptor without death domain) (Decoy receptor 1) (DcR1) (Lymphocyte inhibitor of TRAIL) (TNF-related apoptosis-inducing ligand receptor 3) (TRAIL receptor 3) (TRAIL-R3) (TRAIL receptor without an intracellular domain) (CD antigen CD263)|TNFRSF10C DCR1 LIT TRAILR3 TRI…
O14802|RPC1_HUMAN|DNA-directed RNA polymerase III subunit RPC1 (RNA polymerase III subunit C1) (EC 2.7.7.6) (DNA-directed RNA polymerase III largest subunit) (DNA-directed RNA polymerase III subunit A) (RNA polymerase III 155 kDa subunit) (RPC155) (RNA polymerase III subunit C160)|POLR3A|dna-directed_rna_polymerase_iii_subunit_rpc1|rna_polymerase_iii_subunit_c1|ec_2.7.7.6|dna-directed_rna_polymer…
O14804|TAAR5_HUMAN|Trace amine-associated receptor 5 (TaR-5) (Trace amine receptor 5) (hTaar5) (Putative neurotransmitter receptor)|TAAR5 PNR|trace_amine-associated_receptor_5|tar-5|trace_amine_receptor_5|htaar5|putative_neurotransmitter_receptor|trace_amine-associated_receptor_5|tar-5|trace_amine_receptor_5|htaar5|putative_neurotransmitter_receptor
O14807|RASM_HUMAN|Ras-related protein M-Ras (EC 3.6.5.2) (Ras-related protein R-Ras3)|MRAS RRAS3|ras-related_protein_m-ras|ec_3.6.5.2|ras-related_protein_r-ras3|ras-related_protein_m-ras|ras-related_protein_r-ras3|_precursor
O14810|CPLX1_HUMAN|Complexin-1 (Complexin I) (CPX I) (Synaphin-2)|CPLX1|complexin-1|complexin_i|cpx_i|synaphin-2|complexin-1|complexin_i|cpx_i|synaphin-2
O14813|PHX2A_HUMAN|Paired mesoderm homeobox protein 2A (ARIX1 homeodomain protein) (Aristaless homeobox protein homolog) (Paired-like homeobox 2A)|PHOX2A ARIX PMX2A|paired_mesoderm_homeobox_protein_2a|arix1_homeodomain_protein|aristaless_homeobox_protein_homolog|paired-like_homeobox_2a|paired_mesoderm_homeobox_protein_2a|arix1_homeodomain_protein|aristaless_homeobox_protein_homolog|paired-like_ho…
O14815|CAN9_HUMAN|Calpain-9 (EC 3.4.22.-) (Digestive tract-specific calpain) (New calpain 4) (nCL-4) (Protein CG36)|CAPN9 NCL4|calpain-9|ec_3.4.22.-|digestive_tract-specific_calpain|new_calpain_4|ncl-4|protein_cg36|calpain-9|digestive_tract-specific_calpain|new_calpain_4|ncl-4|protein_cg36
O14817|TSN4_HUMAN|Tetraspanin-4 (Tspan-4) (Novel antigen 2) (NAG-2) (Transmembrane 4 superfamily member 7)|TSPAN4 NAG2 TM4SF7|tetraspanin-4|tspan-4|novel_antigen_2|nag-2|transmembrane_4_superfamily_member_7|tetraspanin-4|tspan-4|novel_antigen_2|nag-2|transmembrane_4_superfamily_member_7
O14818|PSA7_HUMAN|Proteasome subunit alpha type-7 (Proteasome subunit RC6-1) (Proteasome subunit XAPC7) (Proteasome subunit alpha-4) (alpha-4)|PSMA7 HSPC|proteasome_subunit_alpha_type-7|proteasome_subunit_rc6-1|proteasome_subunit_xapc7|proteasome_subunit_alpha-4|alpha-4|proteasome_subunit_alpha_type-7|proteasome_subunit_rc6-1|proteasome_subunit_xapc7|proteasome_subunit_alpha-4|alpha-4
O14827|RGRF2_HUMAN|Ras-specific guanine nucleotide-releasing factor 2 (Ras-GRF2) (Ras guanine nucleotide exchange factor 2)|RASGRF2 GRF2|ras-specific_guanine_nucleotide-releasing_factor_2|ras-grf2|ras_guanine_nucleotide_exchange_factor_2|ras-specific_guanine_nucleotide-releasing_factor_2|ras-grf2|ras_guanine_nucleotide_exchange_factor_2
O14828|SCAM3_HUMAN|Secretory carrier-associated membrane protein 3 (Secretory carrier membrane protein 3)|SCAMP3 C1orf3 PROPIN1|secretory_carrier-associated_membrane_protein_3|secretory_carrier_membrane_protein_3|secretory_carrier-associated_membrane_protein_3|secretory_carrier_membrane_protein_3
O14829|PPE1_HUMAN|Serine/threonine-protein phosphatase with EF-hands 1 (PPEF-1) (EC 3.1.3.16) (Protein phosphatase with EF calcium-binding domain) (PPEF) (Serine/threonine-protein phosphatase 7) (PP7)|PPEF1 PPEF PPP7C|serine/threonine-protein_phosphatase_with_ef-hands_1|ppef-1|ec_3.1.3.16|protein_phosphatase_with_ef_calcium-binding_domain|ppef|serine/threonine-protein_phosphatase_7|pp7|serine/thr…
O14830|PPE2_HUMAN|Serine/threonine-protein phosphatase with EF-hands 2 (PPEF-2) (EC 3.1.3.16)|PPEF2|serine/threonine-protein_phosphatase_with_ef-hands_2|ppef-2|ec_3.1.3.16|serine/threonine-protein_phosphatase_with_ef-hands_2|ppef-2
O14832|PAHX_HUMAN|Phytanoyl-CoA dioxygenase, peroxisomal (EC 1.14.11.18) (Phytanic acid oxidase) (Phytanoyl-CoA alpha-hydroxylase) (PhyH)|PHYH PAHX|phytanoyl-coa_dioxygenase,_peroxisomal|ec_1.14.11.18|phytanic_acid_oxidase|phytanoyl-coa_alpha-hydroxylase|phyh|phytanoyl-coa_dioxygenase,_peroxisomal|phytanic_acid_oxidase|phytanoyl-coa_alpha-hydroxylase|phyh|_precursor
O14836|TR13B_HUMAN|Tumor necrosis factor receptor superfamily member 13B (Transmembrane activator and CAML interactor) (CD antigen CD267)|TNFRSF13B TACI|tumor_necrosis_factor_receptor_superfamily_member_13b|transmembrane_activator_and_caml_interactor|cd_antigen_cd267|tumor_necrosis_factor_receptor_superfamily_member_13b|transmembrane_activator_and_caml_interactor|cd267
O14841|OPLA_HUMAN|5-oxoprolinase (EC 3.5.2.9) (5-oxo-L-prolinase) (5-OPase) (Pyroglutamase)|OPLAH|5-oxoprolinase|ec_3.5.2.9|5-oxo-l-prolinase|5-opase|pyroglutamase|5-oxoprolinase|5-oxo-l-prolinase|5-opase|pyroglutamase
O14842|FFAR1_HUMAN|Free fatty acid receptor 1 (G-protein coupled receptor 40)|FFAR1 GPR40|free_fatty_acid_receptor_1|g-protein_coupled_receptor_40|free_fatty_acid_receptor_1|g-protein_coupled_receptor_40
O14843|FFAR3_HUMAN|Free fatty acid receptor 3 (G-protein coupled receptor 41)|FFAR3 GPR41|free_fatty_acid_receptor_3|g-protein_coupled_receptor_41|free_fatty_acid_receptor_3|g-protein_coupled_receptor_41
O14862|AIM2_HUMAN|Interferon-inducible protein AIM2 (Absent in melanoma 2)|AIM2|interferon-inducible_protein_aim2|absent_in_melanoma_2|interferon-inducible_protein_aim2|absent_in_melanoma_2
O14863|ZNT4_HUMAN|Probable proton-coupled zinc antiporter SLC30A4 (Solute carrier family 30 member 4) (Zinc transporter 4) (ZnT-4)|SLC30A4 ZNT4|probable_proton-coupled_zinc_antiporter_slc30a4|solute_carrier_family_30_member_4|zinc_transporter_4|znt-4|probable_proton-coupled_zinc_antiporter_slc30a4|solute_carrier_family_30_member_4|zinc_transporter_4|znt-4
O14867|BACH1_HUMAN|Transcription regulator protein BACH1 (BTB and CNC homolog 1) (HA2303)|BACH1|transcription_regulator_protein_bach1|btb_and_cnc_homolog_1|ha2303|transcription_regulator_protein_bach1|btb_and_cnc_homolog_1|ha2303
O14874|BCKD_HUMAN|Branched-chain alpha-ketoacid dehydrogenase kinase (BCKDH kinase) (BCKDHKIN) (BDK) (EC 2.7.11.1) ([3-methyl-2-oxobutanoate dehydrogenase [lipoamide]] kinase, mitochondrial) (EC 2.7.11.4)|BCKDK|branched-chain_alpha-ketoacid_dehydrogenase_kinase|bckdh_kinase|bckdhkin|bdk|ec_2.7.11.1|[3-methyl-2-oxobutanoate_dehydrogenase_[lipoamide]]_kinase,_mitochondrial|ec_2.7.11.4|branched-chai…
O14879|IFIT3_HUMAN|Interferon-induced protein with tetratricopeptide repeats 3 (IFIT-3) (CIG49) (ISG-60) (Interferon-induced 60 kDa protein) (IFI-60K) (Interferon-induced protein with tetratricopeptide repeats 4) (IFIT-4) (Retinoic acid-induced gene G protein) (P60) (RIG-G)|IFIT3 CIG-49 IFI60 IFIT4 ISG60|interferon-induced_protein_with_tetratricopeptide_repeats_3|ifit-3|cig49|isg-60|interferon-in…
O14880|MGST3_HUMAN|Glutathione S-transferase 3, mitochondrial (GST-3) (EC 2.5.1.-) (Glutathione peroxidase MGST3) (EC 1.11.1.-) (LTC4 synthase MGST3) (EC 4.4.1.20)|MGST3|glutathione_s-transferase_3,_mitochondrial|gst-3|ec_2.5.1.-|glutathione_peroxidase_mgst3|ec_1.11.1.-|ltc4_synthase_mgst3|ec_4.4.1.20|glutathione_s-transferase_3,_mitochondrial|gst-3|glutathione_peroxidase_mgst3|ltc4_synthase_mgst3
O14893|GEMI2_HUMAN|Gem-associated protein 2 (Gemin-2) (Component of gems 2) (Survival of motor neuron protein-interacting protein 1) (SMN-interacting protein 1)|GEMIN2 SIP1|gem-associated_protein_2|gemin-2|component_of_gems_2|survival_of_motor_neuron_protein-interacting_protein_1|smn-interacting_protein_1|gem-associated_protein_2|gemin-2|component_of_gems_2|survival_of_motor_neuron_protein-intera…
O14894|T4S5_HUMAN|Transmembrane 4 L6 family member 5 (Tetraspan transmembrane protein L6H)|TM4SF5|transmembrane_4_l6_family_member_5|tetraspan_transmembrane_protein_l6h|transmembrane_4_l6_family_member_5|tetraspan_transmembrane_protein_l6h
O14896|IRF6_HUMAN|Interferon regulatory factor 6 (IRF-6)|IRF6|interferon_regulatory_factor_6|irf-6|interferon_regulatory_factor_6|irf-6
O14901|KLF11_HUMAN|Krueppel-like factor 11 (Transforming growth factor-beta-inducible early growth response protein 2) (TGFB-inducible early growth response protein 2) (TIEG-2)|KLF11 FKLF TIEG2|krueppel-like_factor_11|transforming_growth_factor-beta-inducible_early_growth_response_protein_2|tgfb-inducible_early_growth_response_protein_2|tieg-2|krueppel-like_factor_11|transforming_growth_factor-be…
O14904|WNT9A_HUMAN|Protein Wnt-9a (Protein Wnt-14)|WNT9A WNT14|protein_wnt-9a|protein_wnt-14|protein_wnt-9a|protein_wnt-14|_precursor
O14905|WNT9B_HUMAN|Protein Wnt-9b (Protein Wnt-14b) (Protein Wnt-15)|WNT9B WNT14B WNT15 UNQ6973/PRO21956|protein_wnt-9b|protein_wnt-14b|protein_wnt-15|protein_wnt-9b|protein_wnt-14b|protein_wnt-15|_precursor
O14907|TX1B3_HUMAN|Tax1-binding protein 3 (Glutaminase-interacting protein 3) (Tax interaction protein 1) (TIP-1) (Tax-interacting protein 1)|TAX1BP3 TIP1|tax1-binding_protein_3|glutaminase-interacting_protein_3|tax_interaction_protein_1|tip-1|tax-interacting_protein_1|tax1-binding_protein_3|glutaminase-interacting_protein_3|tax_interaction_protein_1|tip-1|tax-interacting_protein_1
O14908|GIPC1_HUMAN|PDZ domain-containing protein GIPC1 (GAIP C-terminus-interacting protein) (RGS-GAIP-interacting protein) (RGS19-interacting protein 1) (Synectin) (Tax interaction protein 2) (TIP-2)|GIPC1 C19orf3 GIPC RGS19IP1|pdz_domain-containing_protein_gipc1|gaip_c-terminus-interacting_protein|rgs-gaip-interacting_protein|rgs19-interacting_protein_1|synectin|tax_interaction_protein_2|tip-2|…
O14910|LIN7A_HUMAN|Protein lin-7 homolog A (Lin-7A) (hLin-7) (Mammalian lin-seven protein 1) (MALS-1) (Tax interaction protein 33) (TIP-33) (Vertebrate lin-7 homolog 1) (Veli-1)|LIN7A MALS1 VELI1|protein_lin-7_homolog_a|lin-7a|hlin-7|mammalian_lin-seven_protein_1|mals-1|tax_interaction_protein_33|tip-33|vertebrate_lin-7_homolog_1|veli-1|protein_lin-7_homolog_a|lin-7a|hlin-7|mammalian_lin-seven_pr…
O14917|PCD17_HUMAN|Protocadherin-17 (Protocadherin-68)|PCDH17 PCDH68 PCH68|protocadherin-17|protocadherin-68|protocadherin-17|protocadherin-68|_precursor
O14920|IKKB_HUMAN|Inhibitor of nuclear factor kappa-B kinase subunit beta (I-kappa-B-kinase beta) (IKK-B) (IKK-beta) (IkBKB) (EC 2.7.11.10) (I-kappa-B kinase 2) (IKK-2) (IKK2) (Nuclear factor NF-kappa-B inhibitor kinase beta) (NFKBIKB) (Serine/threonine protein kinase IKBKB) (EC 2.7.11.1)|IKBKB IKKB|inhibitor_of_nuclear_factor_kappa-b_kinase_subunit_beta|i-kappa-b-kinase_beta|ikk-b|ikk-beta|ikbkb…
O14924|RGS12_HUMAN|Regulator of G-protein signaling 12 (RGS12)|RGS12|regulator_of_g-protein_signaling_12|rgs12|regulator_of_g-protein_signaling_12|rgs12
O14925|TIM23_HUMAN|Mitochondrial import inner membrane translocase subunit Tim23|TIMM23 TIM23|mitochondrial_import_inner_membrane_translocase_subunit_tim23|mitochondrial_import_inner_membrane_translocase_subunit_tim23
O14926|FSCN2_HUMAN|Fascin-2 (Retinal fascin)|FSCN2|fascin-2|retinal_fascin|fascin-2|retinal_fascin
O14929|HAT1_HUMAN|Histone acetyltransferase type B catalytic subunit (EC 2.3.1.48) (Histone acetyltransferase 1)|HAT1 KAT1|histone_acetyltransferase_type_b_catalytic_subunit|ec_2.3.1.48|histone_acetyltransferase_1|histone_acetyltransferase_type_b_catalytic_subunit|histone_acetyltransferase_1
O14931|NCTR3_HUMAN|Natural cytotoxicity triggering receptor 3 (Activating natural killer receptor p30) (Natural killer cell p30-related protein) (NK-p30) (NKp30) (CD antigen CD337)|NCR3 1C7 LY117|natural_cytotoxicity_triggering_receptor_3|activating_natural_killer_receptor_p30|natural_killer_cell_p30-related_protein|nk-p30|nkp30|cd_antigen_cd337|natural_cytotoxicity_triggering_receptor_3|activati…
O14933|UB2L6_HUMAN|Ubiquitin/ISG15-conjugating enzyme E2 L6 (EC 2.3.2.23) (E2 ubiquitin-conjugating enzyme L6) (Retinoic acid-induced gene B protein) (RIG-B) (UbcH8) (Ubiquitin carrier protein L6) (Ubiquitin-protein ligase L6)|UBE2L6 UBCH8|ubiquitin/isg15-conjugating_enzyme_e2_l6|ec_2.3.2.23|e2_ubiquitin-conjugating_enzyme_l6|retinoic_acid-induced_gene_b_protein|rig-b|ubch8|ubiquitin_carrier_prot…
O14936|CSKP_HUMAN|Peripheral plasma membrane protein CASK (hCASK) (EC 2.7.11.1) (Calcium/calmodulin-dependent serine protein kinase) (Protein lin-2 homolog)|CASK LIN2|peripheral_plasma_membrane_protein_cask|hcask|ec_2.7.11.1|calcium/calmodulin-dependent_serine_protein_kinase|protein_lin-2_homolog|peripheral_plasma_membrane_protein_cask|hcask|calcium/calmodulin-dependent_serine_protein_kinase|prot…
O14939|PLD2_HUMAN|Phospholipase D2 (PLD 2) (hPLD2) (EC 3.1.4.4) (Choline phosphatase 2) (PLD1C) (Phosphatidylcholine-hydrolyzing phospholipase D2)|PLD2|phospholipase_d2|pld_2|hpld2|ec_3.1.4.4|choline_phosphatase_2|pld1c|phosphatidylcholine-hydrolyzing_phospholipase_d2|phospholipase_d2|pld_2|hpld2|choline_phosphatase_2|pld1c|phosphatidylcholine-hydrolyzing_phospholipase_d2
O14944|EREG_HUMAN|Proepiregulin [Cleaved into: Epiregulin (EPR)]|EREG|proepiregulin_[cleaved_into:_epiregulin|epr)]|proepiregulin|epiregulin|epr|_precursor
O14948|TFEC_HUMAN|Transcription factor EC (TFE-C) (Class E basic helix-loop-helix protein 34) (bHLHe34) (Transcription factor EC-like) (hTFEC-L)|TFEC BHLHE34 TCFEC TFECL|transcription_factor_ec|tfe-c|class_e_basic_helix-loop-helix_protein_34|bhlhe34|transcription_factor_ec-like|htfec-l|transcription_factor_ec|tfe-c|class_e_basic_helix-loop-helix_protein_34|bhlhe34|transcription_factor_ec-like|htf…
O14949|QCR8_HUMAN|Cytochrome b-c1 complex subunit 8 (Complex III subunit 8) (Complex III subunit VIII) (Ubiquinol-cytochrome c reductase complex 9.5 kDa protein) (Ubiquinol-cytochrome c reductase complex ubiquinone-binding protein QP-C)|UQCRQ|cytochrome_b-c1_complex_subunit_8|complex_iii_subunit_8|complex_iii_subunit_viii|ubiquinol-cytochrome_c_reductase_complex_9.5_kda_protein|ubiquinol-cytochro…
O14950|ML12B_HUMAN|Myosin regulatory light chain 12B (MLC-2A) (MLC-2) (Myosin regulatory light chain 2-B, smooth muscle isoform) (Myosin regulatory light chain 20 kDa) (MLC20) (Myosin regulatory light chain MRLC2) (SHUJUN-1)|MYL12B MRLC2 MYLC2B|myosin_regulatory_light_chain_12b|mlc-2a|mlc-2|myosin_regulatory_light_chain_2-b,_smooth_muscle_isoform|myosin_regulatory_light_chain_20_kda|mlc20|myosin_…
O14958|CASQ2_HUMAN|Calsequestrin-2 (Calsequestrin, cardiac muscle isoform)|CASQ2|calsequestrin-2|calsequestrin,_cardiac_muscle_isoform|calsequestrin-2|calsequestrin,_cardiac_muscle_isoform|_precursor
O14960|LECT2_HUMAN|Leukocyte cell-derived chemotaxin-2 (LECT-2) (hLECT2)|LECT2|leukocyte_cell-derived_chemotaxin-2|lect-2|hlect2|leukocyte_cell-derived_chemotaxin-2|lect-2|hlect2|_precursor
O14964|HGS_HUMAN|Hepatocyte growth factor-regulated tyrosine kinase substrate (Hrs) (Protein pp110)|HGS HRS|hepatocyte_growth_factor-regulated_tyrosine_kinase_substrate|hrs|protein_pp110|hepatocyte_growth_factor-regulated_tyrosine_kinase_substrate|hrs|protein_pp110
O14965|AURKA_HUMAN|Aurora kinase A (EC 2.7.11.1) (Aurora 2) (Aurora/IPL1-related kinase 1) (ARK-1) (Aurora-related kinase 1) (Breast tumor-amplified kinase) (Ipl1- and aurora-related kinase 1) (Serine/threonine-protein kinase 15) (Serine/threonine-protein kinase 6) (Serine/threonine-protein kinase Ayk1) (Serine/threonine-protein kinase aurora-A)|AURKA AIK AIRK1 ARK1 AURA AYK1 BTAK IAK1 STK15 STK6…
O14966|RAB7L_HUMAN|Ras-related protein Rab-7L1 (Rab-7-like protein 1) (Ras-related protein Rab-29)|RAB29 RAB7L1|ras-related_protein_rab-7l1|rab-7-like_protein_1|ras-related_protein_rab-29|ras-related_protein_rab-7l1|rab-7-like_protein_1|ras-related_protein_rab-29
O14967|CLGN_HUMAN|Calmegin|CLGN|calmegin|calmegin|_precursor
O14972|VP26C_HUMAN|Vacuolar protein sorting-associated protein 26C (Down syndrome critical region protein 3) (Down syndrome critical region protein A)|VPS26C DCRA DSCR3 DSCRA|vacuolar_protein_sorting-associated_protein_26c|down_syndrome_critical_region_protein_3|down_syndrome_critical_region_protein_a|vacuolar_protein_sorting-associated_protein_26c|down_syndrome_critical_region_protein_3|down_syn…
O14974|MYPT1_HUMAN|Protein phosphatase 1 regulatory subunit 12A (Myosin phosphatase-targeting subunit 1) (Myosin phosphatase target subunit 1) (Protein phosphatase myosin-binding subunit)|PPP1R12A MBS MYPT1|protein_phosphatase_1_regulatory_subunit_12a|myosin_phosphatase-targeting_subunit_1|myosin_phosphatase_target_subunit_1|protein_phosphatase_myosin-binding_subunit|protein_phosphatase_1_regulat…
O14975|S27A2_HUMAN|Long-chain fatty acid transport protein 2 (Arachidonate--CoA ligase) (EC 6.2.1.15) (Fatty acid transport protein 2) (FATP-2) (Fatty-acid-coenzyme A ligase, very long-chain 1) (Long-chain-fatty-acid--CoA ligase) (EC 6.2.1.3) (Phytanate--CoA ligase) (EC 6.2.1.24) (Solute carrier family 27 member 2) (THCA-CoA ligase) (EC 6.2.1.7) (Very long-chain acyl-CoA synthetase) (VLACS) (VLCS…
O14976|GAK_HUMAN|Cyclin-G-associated kinase (EC 2.7.11.1) (DnaJ homolog subfamily C member 26)|GAK DNAJC26|cyclin-g-associated_kinase|ec_2.7.11.1|dnaj_homolog_subfamily_c_member_26|cyclin-g-associated_kinase|dnaj_homolog_subfamily_c_member_26
O14977|AZIN1_HUMAN|Antizyme inhibitor 1 (AZI) (AZI1) (Ornithine decarboxylase antizyme inhibitor)|AZIN1 OAZI OAZIN|antizyme_inhibitor_1|azi|azi1|ornithine_decarboxylase_antizyme_inhibitor|antizyme_inhibitor_1|azi|azi1|ornithine_decarboxylase_antizyme_inhibitor
O14978|ZN263_HUMAN|Zinc finger protein 263 (Zinc finger protein FPM315) (Zinc finger protein with KRAB and SCAN domains 12)|ZNF263 FPM315 ZKSCAN12|zinc_finger_protein_263|zinc_finger_protein_fpm315|zinc_finger_protein_with_krab_and_scan_domains_12|zinc_finger_protein_263|zinc_finger_protein_fpm315|zinc_finger_protein_with_krab_and_scan_domains_12
O14979|HNRDL_HUMAN|Heterogeneous nuclear ribonucleoprotein D-like (hnRNP D-like) (hnRNP DL) (AU-rich element RNA-binding factor) (JKT41-binding protein) (Protein laAUF1)|HNRNPDL HNRPDL JKTBP|heterogeneous_nuclear_ribonucleoprotein_d-like|hnrnp_d-like|hnrnp_dl|au-rich_element_rna-binding_factor|jkt41-binding_protein|protein_laauf1|heterogeneous_nuclear_ribonucleoprotein_d-like|hnrnp_d-like|hnrnp_d…
O14980|XPO1_HUMAN|Exportin-1 (Exp1) (Chromosome region maintenance 1 protein homolog)|XPO1 CRM1|exportin-1|exp1|chromosome_region_maintenance_1_protein_homolog|exportin-1|exp1|chromosome_region_maintenance_1_protein_homolog
O14981|BTAF1_HUMAN|TATA-binding protein-associated factor 172 (EC 3.6.4.-) (ATP-dependent helicase BTAF1) (B-TFIID transcription factor-associated 170 kDa subunit) (TAF(II)170) (TBP-associated factor 172) (TAF-172)|BTAF1 TAF172|tata-binding_protein-associated_factor_172|ec_3.6.4.-|atp-dependent_helicase_btaf1|b-tfiid_transcription_factor-associated_170_kda_subunit|taf(ii)170|tbp-associated_factor…
O14983|AT2A1_HUMAN|Sarcoplasmic/endoplasmic reticulum calcium ATPase 1 (SERCA1) (SR Ca(2+)-ATPase 1) (EC 7.2.2.10) (Calcium pump 1) (Calcium-transporting ATPase sarcoplasmic reticulum type, fast twitch skeletal muscle isoform) (Endoplasmic reticulum class 1/2 Ca(2+) ATPase)|ATP2A1|sarcoplasmic/endoplasmic_reticulum_calcium_atpase_1|serca1|sr_ca(2+)-atpase_1|ec_7.2.2.10|calcium_pump_1|calcium-tran…
O14986|PI51B_HUMAN|Phosphatidylinositol 4-phosphate 5-kinase type-1 beta (PIP5K1-beta) (PtdIns(4)P-5-kinase 1 beta) (EC 2.7.1.68) (Phosphatidylinositol 4-phosphate 5-kinase type I beta) (PIP5KIbeta) (Protein STM-7) (Type I phosphatidylinositol 4-phosphate 5-kinase beta)|PIP5K1B STM7|phosphatidylinositol_4-phosphate_5-kinase_type-1_beta|pip5k1-beta|ptdins(4)p-5-kinase_1_beta|ec_2.7.1.68|phosphatid…
O14994|SYN3_HUMAN|Synapsin-3 (Synapsin III)|SYN3|synapsin-3|synapsin_iii|synapsin-3|synapsin_iii
O15013|ARHGA_HUMAN|Rho guanine nucleotide exchange factor 10|ARHGEF10 KIAA0294|rho_guanine_nucleotide_exchange_factor_10|rho_guanine_nucleotide_exchange_factor_10
O15014|ZN609_HUMAN|Zinc finger protein 609|ZNF609 KIAA0295|zinc_finger_protein_609|zinc_finger_protein_609
O15015|ZN646_HUMAN|Zinc finger protein 646|ZNF646 KIAA0296|zinc_finger_protein_646|zinc_finger_protein_646
O15018|PDZD2_HUMAN|PDZ domain-containing protein 2 (Activated in prostate cancer protein) (PDZ domain-containing protein 3) [Cleaved into: Processed PDZ domain-containing protein 2]|PDZD2 AIPC KIAA0300 PDZK3|pdz_domain-containing_protein_2|activated_in_prostate_cancer_protein|pdz_domain-containing_protein_3)_[cleaved_into:_processed_pdz_domain-containing_protein_2]|pdz_domain-containing_protein_2…
O15020|SPTN2_HUMAN|Spectrin beta chain, non-erythrocytic 2 (Beta-III spectrin) (Spinocerebellar ataxia 5 protein)|SPTBN2 KIAA0302 SCA5|spectrin_beta_chain,_non-erythrocytic_2|beta-iii_spectrin|spinocerebellar_ataxia_5_protein|spectrin_beta_chain,_non-erythrocytic_2|beta-iii_spectrin|spinocerebellar_ataxia_5_protein
O15021|MAST4_HUMAN|Microtubule-associated serine/threonine-protein kinase 4 (EC 2.7.11.1)|MAST4 KIAA0303|microtubule-associated_serine/threonine-protein_kinase_4|ec_2.7.11.1|microtubule-associated_serine/threonine-protein_kinase_4
O15027|SC16A_HUMAN|Protein transport protein Sec16A (SEC16 homolog A) (p250)|SEC16A KIAA0310 SEC16 SEC16L|protein_transport_protein_sec16a|sec16_homolog_a|p250|protein_transport_protein_sec16a|sec16_homolog_a|p250
O15031|PLXB2_HUMAN|Plexin-B2 (MM1)|PLXNB2 KIAA0315|plexin-b2|mm1|plexin-b2|mm1|_precursor
O15033|AREL1_HUMAN|Apoptosis-resistant E3 ubiquitin protein ligase 1 (EC 2.3.2.26) (Apoptosis-resistant HECT-type E3 ubiquitin transferase 1)|AREL1 KIAA0317|apoptosis-resistant_e3_ubiquitin_protein_ligase_1|ec_2.3.2.26|apoptosis-resistant_hect-type_e3_ubiquitin_transferase_1|apoptosis-resistant_e3_ubiquitin_protein_ligase_1|apoptosis-resistant_hect-type_e3_ubiquitin_transferase_1
O15040|TCPR2_HUMAN|Tectonin beta-propeller repeat-containing protein 2 (WD repeat-containing protein KIAA0329/KIAA0297)|TECPR2 KIAA0297 KIAA0329|tectonin_beta-propeller_repeat-containing_protein_2|wd_repeat-containing_protein_kiaa0329/kiaa0297|tectonin_beta-propeller_repeat-containing_protein_2|wd_repeat-containing_protein_kiaa0329/kiaa0297
O15041|SEM3E_HUMAN|Semaphorin-3E|SEMA3E KIAA0331 SEMAH|semaphorin-3e|semaphorin-3e|_precursor
O15042|SR140_HUMAN|U2 snRNP-associated SURP motif-containing protein (140 kDa Ser/Arg-rich domain protein) (U2-associated protein SR140)|U2SURP KIAA0332 SR140|u2_snrnp-associated_surp_motif-containing_protein|140_kda_ser/arg-rich_domain_protein|u2-associated_protein_sr140|u2_snrnp-associated_surp_motif-containing_protein|140_kda_ser/arg-rich_domain_protein|u2-associated_protein_sr140
O15047|SET1A_HUMAN|Histone-lysine N-methyltransferase SETD1A (EC 2.1.1.364) (Lysine N-methyltransferase 2F) (SET domain-containing protein 1A) (hSET1A) (Set1/Ash2 histone methyltransferase complex subunit SET1)|SETD1A KIAA0339 KMT2F SET1 SET1A|histone-lysine_n-methyltransferase_setd1a|ec_2.1.1.364|lysine_n-methyltransferase_2f|set_domain-containing_protein_1a|hset1a|set1/ash2_histone_methyltransf…
O15049|N4BP3_HUMAN|NEDD4-binding protein 3 (N4BP3)|N4BP3 KIAA0341|nedd4-binding_protein_3|n4bp3|nedd4-binding_protein_3|n4bp3
O15054|KDM6B_HUMAN|Lysine-specific demethylase 6B (EC 1.14.11.68) (JmjC domain-containing protein 3) (Jumonji domain-containing protein 3) (Lysine demethylase 6B) ([histone H3]-trimethyl-L-lysine(27) demethylase 6B)|KDM6B JMJD3 KIAA0346|lysine-specific_demethylase_6b|ec_1.14.11.68|jmjc_domain-containing_protein_3|jumonji_domain-containing_protein_3|lysine_demethylase_6b|[histone_h3]-trimethyl-l-l…
O15055|PER2_HUMAN|Period circadian protein homolog 2 (hPER2) (Circadian clock protein PERIOD 2)|PER2 KIAA0347|period_circadian_protein_homolog_2|hper2|circadian_clock_protein_period_2|period_circadian_protein_homolog_2|hper2|circadian_clock_protein_period_2
O15056|SYNJ2_HUMAN|Synaptojanin-2 (EC 3.1.3.36) (Synaptic inositol 1,4,5-trisphosphate 5-phosphatase 2)|SYNJ2 KIAA0348|synaptojanin-2|ec_3.1.3.36|synaptic_inositol_1,4,5-trisphosphate_5-phosphatase_2|synaptojanin-2|synaptic_inositol_1,4,5-trisphosphate_5-phosphatase_2
O15060|ZBT39_HUMAN|Zinc finger and BTB domain-containing protein 39|ZBTB39 KIAA0352|zinc_finger_and_btb_domain-containing_protein_39|zinc_finger_and_btb_domain-containing_protein_39
O15061|SYNEM_HUMAN|Synemin (Desmuslin)|SYNM DMN KIAA0353 SYN|synemin|desmuslin|synemin|desmuslin
O15062|ZBTB5_HUMAN|Zinc finger and BTB domain-containing protein 5|ZBTB5 KIAA0354|zinc_finger_and_btb_domain-containing_protein_5|zinc_finger_and_btb_domain-containing_protein_5
O15066|KIF3B_HUMAN|Kinesin-like protein KIF3B (HH0048) (Microtubule plus end-directed kinesin motor 3B) [Cleaved into: Kinesin-like protein KIF3B, N-terminally processed]|KIF3B KIAA0359|kinesin-like_protein_kif3b|hh0048|microtubule_plus_end-directed_kinesin_motor_3b)_[cleaved_into:_kinesin-like_protein_kif3b,_n-terminally_processed]|kinesin-like_protein_kif3b|hh0048|microtubule_plus_end-directed_…
O15067|PUR4_HUMAN|Phosphoribosylformylglycinamidine synthase (FGAM synthase) (FGAMS) (EC 6.3.5.3) (Formylglycinamide ribonucleotide amidotransferase) (FGAR amidotransferase) (FGAR-AT) (Formylglycinamide ribotide amidotransferase) (Phosphoribosylformylglycineamide amidotransferase)|PFAS KIAA0361|phosphoribosylformylglycinamidine_synthase|fgam_synthase|fgams|ec_6.3.5.3|formylglycinamide_ribonucleot…
O15068|MCF2L_HUMAN|Guanine nucleotide exchange factor DBS (DBL's big sister) (MCF2-transforming sequence-like protein)|MCF2L KIAA0362 OST|guanine_nucleotide_exchange_factor_dbs|dbl's_big_sister|mcf2-transforming_sequence-like_protein|guanine_nucleotide_exchange_factor_dbs|dbl's_big_sister|mcf2-transforming_sequence-like_protein
O15072|ATS3_HUMAN|A disintegrin and metalloproteinase with thrombospondin motifs 3 (ADAM-TS 3) (ADAM-TS3) (ADAMTS-3) (EC 3.4.24.-) (Procollagen II N-proteinase) (PC II-NP) (Procollagen II amino propeptide-processing enzyme)|ADAMTS3 KIAA0366|a_disintegrin_and_metalloproteinase_with_thrombospondin_motifs_3|adam-ts_3|adam-ts3|adamts-3|ec_3.4.24.-|procollagen_ii_n-proteinase|pc_ii-np|procollagen_ii_a…
O15075|DCLK1_HUMAN|Serine/threonine-protein kinase DCLK1 (EC 2.7.11.1) (Doublecortin domain-containing protein 3A) (Doublecortin-like and CAM kinase-like 1) (Doublecortin-like kinase 1)|DCLK1 DCAMKL1 DCDC3A KIAA0369|serine/threonine-protein_kinase_dclk1|ec_2.7.11.1|doublecortin_domain-containing_protein_3a|doublecortin-like_and_cam_kinase-like_1|doublecortin-like_kinase_1|serine/threonine-protein…
O15078|CE290_HUMAN|Centrosomal protein of 290 kDa (Cep290) (Bardet-Biedl syndrome 14 protein) (Cancer/testis antigen 87) (CT87) (Nephrocystin-6) (Tumor antigen se2-2)|CEP290 BBS14 KIAA0373 NPHP6|centrosomal_protein_of_290_kda|cep290|bardet-biedl_syndrome_14_protein|cancer/testis_antigen_87|ct87|nephrocystin-6|tumor_antigen_se2-2|centrosomal_protein_of_290_kda|cep290|bardet-biedl_syndrome_14_prote…
O15079|SNPH_HUMAN|Syntaphilin|SNPH KIAA0374|syntaphilin|syntaphilin
O15083|ERC2_HUMAN|ERC protein 2|ERC2 KIAA0378|erc_protein_2|erc_protein_2
O15084|ANR28_HUMAN|Serine/threonine-protein phosphatase 6 regulatory ankyrin repeat subunit A (PP6-ARS-A) (Serine/threonine-protein phosphatase 6 regulatory subunit ARS-A) (Ankyrin repeat domain-containing protein 28) (Phosphatase interactor targeting protein hnRNP K) (PITK)|ANKRD28 KIAA0379|serine/threonine-protein_phosphatase_6_regulatory_ankyrin_repeat_subunit_a|pp6-ars-a|serine/threonine-prot…
O15085|ARHGB_HUMAN|Rho guanine nucleotide exchange factor 11 (PDZ-RhoGEF)|ARHGEF11 KIAA0380|rho_guanine_nucleotide_exchange_factor_11|pdz-rhogef|rho_guanine_nucleotide_exchange_factor_11|pdz-rhogef
O15091|MRPP3_HUMAN|Mitochondrial ribonuclease P catalytic subunit (EC 3.1.26.5) (Mitochondrial ribonuclease P protein 3) (Mitochondrial RNase P protein 3) (Protein only RNase P catalytic subunit)|PRORP KIAA0391 MRPP3|mitochondrial_ribonuclease_p_catalytic_subunit|ec_3.1.26.5|mitochondrial_ribonuclease_p_protein_3|mitochondrial_rnase_p_protein_3|protein_only_rnase_p_catalytic_subunit|mitochondrial…
O15105|SMAD7_HUMAN|Mothers against decapentaplegic homolog 7 (MAD homolog 7) (Mothers against DPP homolog 7) (Mothers against decapentaplegic homolog 8) (MAD homolog 8) (Mothers against DPP homolog 8) (SMAD family member 7) (SMAD 7) (Smad7) (hSMAD7)|SMAD7 MADH7 MADH8|mothers_against_decapentaplegic_homolog_7|mad_homolog_7|mothers_against_dpp_homolog_7|mothers_against_decapentaplegic_homolog_8|mad…
O15111|IKKA_HUMAN|Inhibitor of nuclear factor kappa-B kinase subunit alpha (I-kappa-B kinase alpha) (IKK-A) (IKK-alpha) (IkBKA) (IkappaB kinase) (EC 2.7.11.10) (Conserved helix-loop-helix ubiquitous kinase) (I-kappa-B kinase 1) (IKK-1) (IKK1) (Nuclear factor NF-kappa-B inhibitor kinase alpha) (NFKBIKA) (Transcription factor 16) (TCF-16)|CHUK IKKA TCF16|inhibitor_of_nuclear_factor_kappa-b_kinase_s…
O15116|LSM1_HUMAN|U6 snRNA-associated Sm-like protein LSm1 (Cancer-associated Sm-like) (Small nuclear ribonuclear CaSm)|LSM1 CASM|u6_snrna-associated_sm-like_protein_lsm1|cancer-associated_sm-like|small_nuclear_ribonuclear_casm|u6_snrna-associated_sm-like_protein_lsm1|cancer-associated_sm-like|small_nuclear_ribonuclear_casm
O15117|FYB1_HUMAN|FYN-binding protein 1 (Adhesion and degranulation promoting adaptor protein) (ADAP) (FYB-120/130) (p120/p130) (FYN-T-binding protein) (SLAP-130) (SLP-76-associated phosphoprotein)|FYB1 FYB SLAP130|fyn-binding_protein_1|adhesion_and_degranulation_promoting_adaptor_protein|adap|fyb-120/130|p120/p130|fyn-t-binding_protein|slap-130|slp-76-associated_phosphoprotein|fyn-binding_protei…
O15118|NPC1_HUMAN|NPC intracellular cholesterol transporter 1 (Niemann-Pick C1 protein)|NPC1|npc_intracellular_cholesterol_transporter_1|niemann-pick_c1_protein|npc_intracellular_cholesterol_transporter_1|niemann-pick_c1_protein|_precursor
O15119|TBX3_HUMAN|T-box transcription factor TBX3 (T-box protein 3)|TBX3|t-box_transcription_factor_tbx3|t-box_protein_3|t-box_transcription_factor_tbx3|t-box_protein_3
O15120|PLCB_HUMAN|1-acyl-sn-glycerol-3-phosphate acyltransferase beta (EC 2.3.1.51) (1-acylglycerol-3-phosphate O-acyltransferase 2) (1-AGP acyltransferase 2) (1-AGPAT 2) (Lysophosphatidic acid acyltransferase beta) (LPAAT-beta)|AGPAT2|1-acyl-sn-glycerol-3-phosphate_acyltransferase_beta|ec_2.3.1.51|1-acylglycerol-3-phosphate_o-acyltransferase_2|1-agp_acyltransferase_2|1-agpat_2|lysophosphatidic_a…
O15121|DEGS1_HUMAN|Sphingolipid delta(4)-desaturase DES1 (EC 1.14.19.17) (Cell migration-inducing gene 15 protein) (Degenerative spermatocyte homolog 1) (Dihydroceramide desaturase-1) (Membrane lipid desaturase) (Retinol isomerase) (EC 5.2.1.-)|DEGS1 DES1 MLD MIG15|sphingolipid_delta(4)-desaturase_des1|ec_1.14.19.17|cell_migration-inducing_gene_15_protein|degenerative_spermatocyte_homolog_1|dihyd…
O15123|ANGP2_HUMAN|Angiopoietin-2 (ANG-2)|ANGPT2|angiopoietin-2|ang-2|angiopoietin-2|ang-2|_precursor
O15126|SCAM1_HUMAN|Secretory carrier-associated membrane protein 1 (Secretory carrier membrane protein 1)|SCAMP1 SCAMP|secretory_carrier-associated_membrane_protein_1|secretory_carrier_membrane_protein_1|secretory_carrier-associated_membrane_protein_1|secretory_carrier_membrane_protein_1
O15127|SCAM2_HUMAN|Secretory carrier-associated membrane protein 2 (Secretory carrier membrane protein 2)|SCAMP2|secretory_carrier-associated_membrane_protein_2|secretory_carrier_membrane_protein_2|secretory_carrier-associated_membrane_protein_2|secretory_carrier_membrane_protein_2
O15130|NPFF_HUMAN|Pro-FMRFamide-related neuropeptide FF (FMRFamide-related peptides) [Cleaved into: Neuropeptide SF (NPSF); Neuropeptide FF (NPFF); Neuropeptide AF (NPAF)]|NPFF|pro-fmrfamide-related_neuropeptide_ff|fmrfamide-related_peptides)_[cleaved_into:_neuropeptide_sf|npsf);_neuropeptide_ff|npff);_neuropeptide_af|npaf)]|pro-fmrfamide-related_neuropeptide_ff|fmrfamide-related_peptides|neurope…
O15131|IMA6_HUMAN|Importin subunit alpha-6 (Karyopherin subunit alpha-5)|KPNA5|importin_subunit_alpha-6|karyopherin_subunit_alpha-5|importin_subunit_alpha-6|karyopherin_subunit_alpha-5
O15143|ARC1B_HUMAN|Actin-related protein 2/3 complex subunit 1B (Arp2/3 complex 41 kDa subunit) (p41-ARC)|ARPC1B ARC41|actin-related_protein_2/3_complex_subunit_1b|arp2/3_complex_41_kda_subunit|p41-arc|actin-related_protein_2/3_complex_subunit_1b|arp2/3_complex_41_kda_subunit|p41-arc
O15144|ARPC2_HUMAN|Actin-related protein 2/3 complex subunit 2 (Arp2/3 complex 34 kDa subunit) (p34-ARC)|ARPC2 ARC34 PRO2446|actin-related_protein_2/3_complex_subunit_2|arp2/3_complex_34_kda_subunit|p34-arc|actin-related_protein_2/3_complex_subunit_2|arp2/3_complex_34_kda_subunit|p34-arc
O15145|ARPC3_HUMAN|Actin-related protein 2/3 complex subunit 3 (Arp2/3 complex 21 kDa subunit) (p21-ARC)|ARPC3 ARC21|actin-related_protein_2/3_complex_subunit_3|arp2/3_complex_21_kda_subunit|p21-arc|actin-related_protein_2/3_complex_subunit_3|arp2/3_complex_21_kda_subunit|p21-arc
O15146|MUSK_HUMAN|Muscle, skeletal receptor tyrosine-protein kinase (EC 2.7.10.1) (Muscle-specific tyrosine-protein kinase receptor) (MuSK) (Muscle-specific kinase receptor)|MUSK|muscle,_skeletal_receptor_tyrosine-protein_kinase|ec_2.7.10.1|muscle-specific_tyrosine-protein_kinase_receptor|musk|muscle-specific_kinase_receptor|muscle,_skeletal_receptor_tyrosine-protein_kinase|muscle-specific_tyrosi…
O15151|MDM4_HUMAN|Protein Mdm4 (Double minute 4 protein) (Mdm2-like p53-binding protein) (Protein Mdmx) (p53-binding protein Mdm4)|MDM4 MDMX|protein_mdm4|double_minute_4_protein|mdm2-like_p53-binding_protein|protein_mdmx|p53-binding_protein_mdm4|protein_mdm4|double_minute_4_protein|mdm2-like_p53-binding_protein|protein_mdmx|p53-binding_protein_mdm4
O15155|BET1_HUMAN|BET1 homolog (hBET1) (Golgi vesicular membrane-trafficking protein p18)|BET1|bet1_homolog|hbet1|golgi_vesicular_membrane-trafficking_protein_p18|bet1_homolog|hbet1|golgi_vesicular_membrane-trafficking_protein_p18
O15156|ZBT7B_HUMAN|Zinc finger and BTB domain-containing protein 7B (Krueppel-related zinc finger protein cKrox) (hcKrox) (T-helper-inducing POZ/Krueppel-like factor) (Zinc finger and BTB domain-containing protein 15) (Zinc finger protein 67 homolog) (Zfp-67) (Zinc finger protein 857B) (Zinc finger protein Th-POK)|ZBTB7B ZBTB15 ZFP67 ZNF857B|zinc_finger_and_btb_domain-containing_protein_7b|kruepp…
O15160|RPAC1_HUMAN|DNA-directed RNA polymerases I and III subunit RPAC1 (DNA-directed RNA polymerase I subunit C) (RNA polymerases I and III subunit AC1) (AC40) (DNA-directed RNA polymerases I and III 40 kDa polypeptide) (RPA40) (RPA39) (RPC40)|POLR1C POLR1E|dna-directed_rna_polymerases_i_and_iii_subunit_rpac1|dna-directed_rna_polymerase_i_subunit_c|rna_polymerases_i_and_iii_subunit_ac1|ac40|dna-…
O15162|PLS1_HUMAN|Phospholipid scramblase 1 (PL scramblase 1) (Ca(2+)-dependent phospholipid scramblase 1) (Erythrocyte phospholipid scramblase) (Mg(2+)-dependent nuclease) (EC 3.1.-.-) (MmTRA1b)|PLSCR1|phospholipid_scramblase_1|pl_scramblase_1|ca(2+)-dependent_phospholipid_scramblase_1|erythrocyte_phospholipid_scramblase|mg(2+)-dependent_nuclease|ec_3.1.-.-|mmtra1b|phospholipid_scramblase_1|pl_s…
O15164|TIF1A_HUMAN|Transcription intermediary factor 1-alpha (TIF1-alpha) (EC 2.3.2.27) (E3 ubiquitin-protein ligase TRIM24) (RING finger protein 82) (RING-type E3 ubiquitin transferase TIF1-alpha) (Tripartite motif-containing protein 24)|TRIM24 RNF82 TIF1 TIF1A|transcription_intermediary_factor_1-alpha|tif1-alpha|ec_2.3.2.27|e3_ubiquitin-protein_ligase_trim24|ring_finger_protein_82|ring-type_e3_…
O15165|LRAD4_HUMAN|Low-density lipoprotein receptor class A domain-containing protein 4|LDLRAD4 C18orf1|low-density_lipoprotein_receptor_class_a_domain-containing_protein_4|low-density_lipoprotein_receptor_class_a_domain-containing_protein_4
O15169|AXIN1_HUMAN|Axin-1 (Axis inhibition protein 1) (hAxin)|AXIN1 AXIN|axin-1|axis_inhibition_protein_1|haxin|axin-1|axis_inhibition_protein_1|haxin
O15173|PGRC2_HUMAN|Membrane-associated progesterone receptor component 2 (Progesterone membrane-binding protein) (Steroid receptor protein DG6)|PGRMC2 DG6 PMBP|membrane-associated_progesterone_receptor_component_2|progesterone_membrane-binding_protein|steroid_receptor_protein_dg6|membrane-associated_progesterone_receptor_component_2|progesterone_membrane-binding_protein|steroid_receptor_protein_d…
O15178|TBXT_HUMAN|T-box transcription factor T (Brachyury protein) (Protein T)|TBXT T|t-box_transcription_factor_t|brachyury_protein|protein_t|t-box_transcription_factor_t|brachyury_protein|protein_t
O15182|CETN3_HUMAN|Centrin-3|CETN3 CEN3|centrin-3|centrin-3
O15194|CTDSL_HUMAN|CTD small phosphatase-like protein (CTDSP-like) (EC 3.1.3.16) (Carboxy-terminal domain RNA polymerase II polypeptide A small phosphatase 3) (NIF-like protein) (Nuclear LIM interactor-interacting factor 1) (NLI-interacting factor 1) (Protein YA22) (hYA22) (RBSP3) (Small C-terminal domain phosphatase 3) (SCP3) (Small CTD phosphatase 3)|CTDSPL C3orf8 NIF1 NIFL SCP3 YA22|ctd_small_…
O15195|VILL_HUMAN|Villin-like protein|VILL|villin-like_protein|villin-like_protein
O15197|EPHB6_HUMAN|Ephrin type-B receptor 6 (HEP) (Tyrosine-protein kinase-defective receptor EPH-6)|EPHB6|ephrin_type-b_receptor_6|hep|tyrosine-protein_kinase-defective_receptor_eph-6|ephrin_type-b_receptor_6|hep|tyrosine-protein_kinase-defective_receptor_eph-6|_precursor
O15198|SMAD9_HUMAN|Mothers against decapentaplegic homolog 9 (MAD homolog 9) (Mothers against DPP homolog 9) (Madh6) (SMAD family member 9) (SMAD 9) (Smad9)|SMAD9 MADH6 MADH9 SMAD8|mothers_against_decapentaplegic_homolog_9|mad_homolog_9|mothers_against_dpp_homolog_9|madh6|smad_family_member_9|smad_9|smad9|mothers_against_decapentaplegic_homolog_9|mad_homolog_9|mothers_against_dpp_homolog_9|madh6|…
O15204|ADEC1_HUMAN|ADAM DEC1 (EC 3.4.24.-) (A disintegrin and metalloproteinase domain-like protein decysin-1) (ADAM-like protein decysin-1)|ADAMDEC1|adam_dec1|ec_3.4.24.-|a_disintegrin_and_metalloproteinase_domain-like_protein_decysin-1|adam-like_protein_decysin-1|adam_dec1|a_disintegrin_and_metalloproteinase_domain-like_protein_decysin-1|adam-like_protein_decysin-1|_precursor
O15205|UBD_HUMAN|Ubiquitin D (Diubiquitin) (Ubiquitin-like protein FAT10)|UBD FAT10|ubiquitin_d|diubiquitin|ubiquitin-like_protein_fat10|ubiquitin_d|diubiquitin|ubiquitin-like_protein_fat10
O15209|ZBT22_HUMAN|Zinc finger and BTB domain-containing protein 22 (Protein BING1) (Zinc finger and BTB domain-containing protein 22A) (Zinc finger protein 297)|ZBTB22 BING1 ZBTB22A ZNF297|zinc_finger_and_btb_domain-containing_protein_22|protein_bing1|zinc_finger_and_btb_domain-containing_protein_22a|zinc_finger_protein_297|zinc_finger_and_btb_domain-containing_protein_22|protein_bing1|zinc_fing…
O15211|RGL2_HUMAN|Ral guanine nucleotide dissociation stimulator-like 2 (RalGDS-like 2) (RalGDS-like factor) (Ras-associated protein RAB2L)|RGL2 RAB2L|ral_guanine_nucleotide_dissociation_stimulator-like_2|ralgds-like_2|ralgds-like_factor|ras-associated_protein_rab2l|ral_guanine_nucleotide_dissociation_stimulator-like_2|ralgds-like_2|ralgds-like_factor|ras-associated_protein_rab2l
O15212|PFD6_HUMAN|Prefoldin subunit 6 (Protein Ke2)|PFDN6 HKE2 PFD6|prefoldin_subunit_6|protein_ke2|prefoldin_subunit_6|protein_ke2
O15213|WDR46_HUMAN|WD repeat-containing protein 46 (WD repeat-containing protein BING4)|WDR46 BING4 C6orf11 FP221|wd_repeat-containing_protein_46|wd_repeat-containing_protein_bing4|wd_repeat-containing_protein_46|wd_repeat-containing_protein_bing4
O15217|GSTA4_HUMAN|Glutathione S-transferase A4 (EC 2.5.1.18) (GST class-alpha member 4) (Glutathione S-transferase A4-4)|GSTA4|glutathione_s-transferase_a4|ec_2.5.1.18|gst_class-alpha_member_4|glutathione_s-transferase_a4-4|glutathione_s-transferase_a4|gst_class-alpha_member_4|glutathione_s-transferase_a4-4
O15226|NKRF_HUMAN|NF-kappa-B-repressing factor (NFkB-repressing factor) (NRF) (Protein ITBA4)|NKRF ITBA4 NRF|nf-kappa-b-repressing_factor|nfkb-repressing_factor|nrf|protein_itba4|nf-kappa-b-repressing_factor|nfkb-repressing_factor|nrf|protein_itba4
O15228|GNPAT_HUMAN|Dihydroxyacetone phosphate acyltransferase (DAP-AT) (DAPAT) (DHAP-AT) (EC 2.3.1.42) (Acyl-CoA:dihydroxyacetonephosphateacyltransferase) (Glycerone-phosphate O-acyltransferase)|GNPAT DAPAT DHAPAT|dihydroxyacetone_phosphate_acyltransferase|dap-at|dapat|dhap-at|ec_2.3.1.42|acyl-coa:dihydroxyacetonephosphateacyltransferase|glycerone-phosphate_o-acyltransferase|dihydroxyacetone_phos…
O15229|KMO_HUMAN|Kynurenine 3-monooxygenase (EC 1.14.13.9) (Kynurenine 3-hydroxylase)|KMO|kynurenine_3-monooxygenase|ec_1.14.13.9|kynurenine_3-hydroxylase|kynurenine_3-monooxygenase|kynurenine_3-hydroxylase
O15230|LAMA5_HUMAN|Laminin subunit alpha-5 (Laminin-10 subunit alpha) (Laminin-11 subunit alpha) (Laminin-15 subunit alpha)|LAMA5 KIAA0533 KIAA1907|laminin_subunit_alpha-5|laminin-10_subunit_alpha|laminin-11_subunit_alpha|laminin-15_subunit_alpha|laminin_subunit_alpha-5|laminin-10_subunit_alpha|laminin-11_subunit_alpha|laminin-15_subunit_alpha|_precursor
O15231|ZN185_HUMAN|Zinc finger protein 185 (LIM domain protein ZNF185) (P1-A)|ZNF185|zinc_finger_protein_185|lim_domain_protein_znf185|p1-a|zinc_finger_protein_185|lim_domain_protein_znf185|p1-a
O15232|MATN3_HUMAN|Matrilin-3|MATN3|matrilin-3|matrilin-3|_precursor
O15234|CASC3_HUMAN|Protein CASC3 (Cancer susceptibility candidate gene 3 protein) (Metastatic lymph node gene 51 protein) (MLN 51) (Protein barentsz) (Btz)|CASC3 MLN51|protein_casc3|cancer_susceptibility_candidate_gene_3_protein|metastatic_lymph_node_gene_51_protein|mln_51|protein_barentsz|btz|protein_casc3|cancer_susceptibility_candidate_gene_3_protein|metastatic_lymph_node_gene_51_protein|mln_5…
O15239|NDUA1_HUMAN|NADH dehydrogenase [ubiquinone] 1 alpha subcomplex subunit 1 (Complex I-MWFE) (CI-MWFE) (NADH-ubiquinone oxidoreductase MWFE subunit)|NDUFA1|nadh_dehydrogenase_[ubiquinone]_1_alpha_subcomplex_subunit_1|complex_i-mwfe|ci-mwfe|nadh-ubiquinone_oxidoreductase_mwfe_subunit|nadh_dehydrogenase_[ubiquinone]_1_alpha_subcomplex_subunit_1|complex_i-mwfe|ci-mwfe|nadh-ubiquinone_oxidoreduct…
O15240|VGF_HUMAN|Neurosecretory protein VGF [Cleaved into: Neuroendocrine regulatory peptide-1 (NERP-1); Neuroendocrine regulatory peptide-2 (NERP-2); VGF-derived peptide TLQP-21; VGF-derived peptide TLQP-62; Antimicrobial peptide VGF[554-577]]|VGF|neurosecretory_protein_vgf_[cleaved_into:_neuroendocrine_regulatory_peptide-1|nerp-1);_neuroendocrine_regulatory_peptide-2|nerp-2);_vgf-derived_peptid…
O15243|OBRG_HUMAN|Leptin receptor gene-related protein (Endospanin-1) (Leptin receptor overlapping transcript protein) (OB-R gene-related protein) (OB-RGRP)|LEPROT LEPR OBR|leptin_receptor_gene-related_protein|endospanin-1|leptin_receptor_overlapping_transcript_protein|ob-r_gene-related_protein|ob-rgrp|leptin_receptor_gene-related_protein|endospanin-1|leptin_receptor_overlapping_transcript_protei…
O15244|S22A2_HUMAN|Solute carrier family 22 member 2 (Organic cation transporter 2) (hOCT2)|SLC22A2 OCT2|solute_carrier_family_22_member_2|organic_cation_transporter_2|hoct2|solute_carrier_family_22_member_2|organic_cation_transporter_2|hoct2
O15245|S22A1_HUMAN|Solute carrier family 22 member 1 (Organic cation transporter 1) (hOCT1)|SLC22A1 OCT1|solute_carrier_family_22_member_1|organic_cation_transporter_1|hoct1|solute_carrier_family_22_member_1|organic_cation_transporter_1|hoct1
O15247|CLIC2_HUMAN|Chloride intracellular channel protein 2 (Glutaredoxin-like oxidoreductase CLIC2) (EC 1.8.-.-) (Glutaredoxin-like peroxidase CLIC2) (EC 1.11.1.-) (XAP121)|CLIC2|chloride_intracellular_channel_protein_2|glutaredoxin-like_oxidoreductase_clic2|ec_1.8.-.-|glutaredoxin-like_peroxidase_clic2|ec_1.11.1.-|xap121|chloride_intracellular_channel_protein_2|glutaredoxin-like_oxidoreductase_…
O15254|ACOX3_HUMAN|Peroxisomal acyl-coenzyme A oxidase 3 (EC 1.3.3.6) (Branched-chain acyl-CoA oxidase) (BRCACox) (Pristanoyl-CoA oxidase)|ACOX3 BRCOX PRCOX|peroxisomal_acyl-coenzyme_a_oxidase_3|ec_1.3.3.6|branched-chain_acyl-coa_oxidase|brcacox|pristanoyl-coa_oxidase|peroxisomal_acyl-coenzyme_a_oxidase_3|branched-chain_acyl-coa_oxidase|brcacox|pristanoyl-coa_oxidase
O15258|RER1_HUMAN|Protein RER1|RER1|protein_rer1|protein_rer1
O15259|NPHP1_HUMAN|Nephrocystin-1 (Juvenile nephronophthisis 1 protein)|NPHP1 NPH1|nephrocystin-1|juvenile_nephronophthisis_1_protein|nephrocystin-1|juvenile_nephronophthisis_1_protein
O15260|SURF4_HUMAN|Surfeit locus protein 4|SURF4 SURF-4|surfeit_locus_protein_4|surfeit_locus_protein_4
O15263|DFB4A_HUMAN|Defensin beta 4A (Beta-defensin 2) (BD-2) (hBD-2) (Defensin, beta 2) (Skin-antimicrobial peptide 1) (SAP1)|DEFB4A DEFB102 DEFB2 DEFB4; DEFB4B|defensin_beta_4a|beta-defensin_2|bd-2|hbd-2|defensin,_beta_2|skin-antimicrobial_peptide_1|sap1|defensin_beta_4a|beta-defensin_2|bd-2|hbd-2|defensin,_beta_2|skin-antimicrobial_peptide_1|sap1|_precursor
O15264|MK13_HUMAN|Mitogen-activated protein kinase 13 (MAP kinase 13) (MAPK 13) (EC 2.7.11.24) (Mitogen-activated protein kinase p38 delta) (MAP kinase p38 delta) (Stress-activated protein kinase 4)|MAPK13 PRKM13 SAPK4|mitogen-activated_protein_kinase_13|map_kinase_13|mapk_13|ec_2.7.11.24|mitogen-activated_protein_kinase_p38_delta|map_kinase_p38_delta|stress-activated_protein_kinase_4|mitogen-act…
O15265|ATX7_HUMAN|Ataxin-7 (Spinocerebellar ataxia type 7 protein)|ATXN7 SCA7|ataxin-7|spinocerebellar_ataxia_type_7_protein|ataxin-7|spinocerebellar_ataxia_type_7_protein
O15266|SHOX_HUMAN|Short stature homeobox protein (Pseudoautosomal homeobox-containing osteogenic protein) (Short stature homeobox-containing protein)|SHOX PHOG|short_stature_homeobox_protein|pseudoautosomal_homeobox-containing_osteogenic_protein|short_stature_homeobox-containing_protein|short_stature_homeobox_protein|pseudoautosomal_homeobox-containing_osteogenic_protein|short_stature_homeobox-co…
O15269|SPTC1_HUMAN|Serine palmitoyltransferase 1 (EC 2.3.1.50) (Long chain base biosynthesis protein 1) (LCB 1) (Serine-palmitoyl-CoA transferase 1) (SPT 1) (SPT1)|SPTLC1 LCB1|serine_palmitoyltransferase_1|ec_2.3.1.50|long_chain_base_biosynthesis_protein_1|lcb_1|serine-palmitoyl-coa_transferase_1|spt_1|spt1|serine_palmitoyltransferase_1|long_chain_base_biosynthesis_protein_1|lcb_1|serine-palmitoy…
O15270|SPTC2_HUMAN|Serine palmitoyltransferase 2 (EC 2.3.1.50) (Long chain base biosynthesis protein 2) (LCB 2) (Long chain base biosynthesis protein 2a) (LCB2a) (Serine-palmitoyl-CoA transferase 2) (SPT 2)|SPTLC2 KIAA0526 LCB2|serine_palmitoyltransferase_2|ec_2.3.1.50|long_chain_base_biosynthesis_protein_2|lcb_2|long_chain_base_biosynthesis_protein_2a|lcb2a|serine-palmitoyl-coa_transferase_2|spt…
O15273|TELT_HUMAN|Telethonin (Titin cap protein)|TCAP|telethonin|titin_cap_protein|telethonin|titin_cap_protein
O15287|FANCG_HUMAN|Fanconi anemia group G protein (Protein FACG) (DNA repair protein XRCC9)|FANCG XRCC9|fanconi_anemia_group_g_protein|protein_facg|dna_repair_protein_xrcc9|fanconi_anemia_group_g_protein|protein_facg|dna_repair_protein_xrcc9
O15294|OGT1_HUMAN|UDP-N-acetylglucosamine--peptide N-acetylglucosaminyltransferase 110 kDa subunit (EC 2.4.1.255) (O-GlcNAc transferase subunit p110) (O-linked N-acetylglucosamine transferase 110 kDa subunit) (OGT)|OGT|udp-n-acetylglucosamine--peptide_n-acetylglucosaminyltransferase_110_kda_subunit|ec_2.4.1.255|o-glcnac_transferase_subunit_p110|o-linked_n-acetylglucosamine_transferase_110_kda_sub…
O15296|LX15B_HUMAN|Polyunsaturated fatty acid lipoxygenase ALOX15B (15-lipoxygenase 2) (15-LOX-2) (Arachidonate 15-lipoxygenase B) (15-LOX-B) (EC 1.13.11.33) (Arachidonate 15-lipoxygenase type II) (Linoleate 13-lipoxygenase 15-LOb) (EC 1.13.11.-)|ALOX15B|polyunsaturated_fatty_acid_lipoxygenase_alox15b|15-lipoxygenase_2|15-lox-2|arachidonate_15-lipoxygenase_b|15-lox-b|ec_1.13.11.33|arachidonate_15…
O15297|PPM1D_HUMAN|Protein phosphatase 1D (EC 3.1.3.16) (Protein phosphatase 2C isoform delta) (PP2C-delta) (Protein phosphatase magnesium-dependent 1 delta) (p53-induced protein phosphatase 1)|PPM1D WIP1|protein_phosphatase_1d|ec_3.1.3.16|protein_phosphatase_2c_isoform_delta|pp2c-delta|protein_phosphatase_magnesium-dependent_1_delta|p53-induced_protein_phosphatase_1|protein_phosphatase_1d|protei…
O15303|GRM6_HUMAN|Metabotropic glutamate receptor 6 (mGluR6)|GRM6 GPRC1F MGLUR6|metabotropic_glutamate_receptor_6|mglur6|metabotropic_glutamate_receptor_6|mglur6|_precursor
O15304|SIVA_HUMAN|Apoptosis regulatory protein Siva (CD27-binding protein) (CD27BP)|SIVA1 SIVA|apoptosis_regulatory_protein_siva|cd27-binding_protein|cd27bp|apoptosis_regulatory_protein_siva|cd27-binding_protein|cd27bp
O15305|PMM2_HUMAN|Phosphomannomutase 2 (PMM 2) (EC 5.4.2.8)|PMM2|phosphomannomutase_2|pmm_2|ec_5.4.2.8|phosphomannomutase_2|pmm_2
O15315|RA51B_HUMAN|DNA repair protein RAD51 homolog 2 (R51H2) (RAD51 homolog B) (Rad51B) (RAD51-like protein 1)|RAD51B RAD51L1 REC2|dna_repair_protein_rad51_homolog_2|r51h2|rad51_homolog_b|rad51b|rad51-like_protein_1|dna_repair_protein_rad51_homolog_2|r51h2|rad51_homolog_b|rad51b|rad51-like_protein_1
O15318|RPC7_HUMAN|DNA-directed RNA polymerase III subunit RPC7 (RNA polymerase III subunit C7) (DNA-directed RNA polymerase III subunit G) (RNA polymerase III 32 kDa apha subunit) (RPC32-alpha) (RNA polymerase III 32 kDa subunit) (RPC32)|POLR3G|dna-directed_rna_polymerase_iii_subunit_rpc7|rna_polymerase_iii_subunit_c7|dna-directed_rna_polymerase_iii_subunit_g|rna_polymerase_iii_32_kda_apha_subuni…
O15327|INP4B_HUMAN|Inositol polyphosphate 4-phosphatase type II (Type II inositol 3,4-bisphosphate 4-phosphatase) (EC 3.1.3.66)|INPP4B|inositol_polyphosphate_4-phosphatase_type_ii|type_ii_inositol_3,4-bisphosphate_4-phosphatase|ec_3.1.3.66|inositol_polyphosphate_4-phosphatase_type_ii|type_ii_inositol_3,4-bisphosphate_4-phosphatase
O15342|VA0E1_HUMAN|V-type proton ATPase subunit e 1 (V-ATPase subunit e 1) (V-ATPase 9.2 kDa membrane accessory protein) (V-ATPase M9.2 subunit) (Vacuolar proton pump subunit e 1)|ATP6V0E1 ATP6H ATP6V0E|v-type_proton_atpase_subunit_e_1|v-atpase_subunit_e_1|v-atpase_9.2_kda_membrane_accessory_protein|v-atpase_m9.2_subunit|vacuolar_proton_pump_subunit_e_1|v-type_proton_atpase_subunit_e_1|v-atpase_s…
O15344|TRI18_HUMAN|E3 ubiquitin-protein ligase Midline-1 (EC 2.3.2.27) (Midin) (Putative transcription factor XPRF) (RING finger protein 59) (RING finger protein Midline-1) (RING-type E3 ubiquitin transferase Midline-1) (Tripartite motif-containing protein 18)|MID1 FXY RNF59 TRIM18 XPRF|e3_ubiquitin-protein_ligase_midline-1|ec_2.3.2.27|midin|putative_transcription_factor_xprf|ring_finger_protein_…
O15347|HMGB3_HUMAN|High mobility group protein B3 (High mobility group protein 2a) (HMG-2a) (High mobility group protein 4) (HMG-4)|HMGB3 HMG2A HMG4|high_mobility_group_protein_b3|high_mobility_group_protein_2a|hmg-2a|high_mobility_group_protein_4|hmg-4|high_mobility_group_protein_b3|high_mobility_group_protein_2a|hmg-2a|high_mobility_group_protein_4|hmg-4
O15350|P73_HUMAN|Tumor protein p73 (p53-like transcription factor) (p53-related protein)|TP73 P73|tumor_protein_p73|p53-like_transcription_factor|p53-related_protein|tumor_protein_p73|p53-like_transcription_factor|p53-related_protein
O15353|FOXN1_HUMAN|Forkhead box protein N1 (Winged-helix transcription factor nude)|FOXN1 RONU WHN|forkhead_box_protein_n1|winged-helix_transcription_factor_nude|forkhead_box_protein_n1|winged-helix_transcription_factor_nude
O15354|GPR37_HUMAN|Prosaposin receptor GPR37 (Endothelin B receptor-like protein 1) (ETBR-LP-1) (G-protein coupled receptor 37) (Parkin-associated endothelin receptor-like receptor) (PAELR)|GPR37|prosaposin_receptor_gpr37|endothelin_b_receptor-like_protein_1|etbr-lp-1|g-protein_coupled_receptor_37|parkin-associated_endothelin_receptor-like_receptor|paelr|prosaposin_receptor_gpr37|endothelin_b_rec…
O15355|PPM1G_HUMAN|Protein phosphatase 1G (EC 3.1.3.16) (Protein phosphatase 1C) (Protein phosphatase 2C isoform gamma) (PP2C-gamma) (Protein phosphatase magnesium-dependent 1 gamma)|PPM1G PPM1C|protein_phosphatase_1g|ec_3.1.3.16|protein_phosphatase_1c|protein_phosphatase_2c_isoform_gamma|pp2c-gamma|protein_phosphatase_magnesium-dependent_1_gamma|protein_phosphatase_1g|protein_phosphatase_1c|prot…
O15357|SHIP2_HUMAN|Phosphatidylinositol 3,4,5-trisphosphate 5-phosphatase 2 (EC 3.1.3.86) (Inositol polyphosphate phosphatase-like protein 1) (INPPL-1) (Protein 51C) (SH2 domain-containing inositol 5'-phosphatase 2) (SH2 domain-containing inositol phosphatase 2) (SHIP-2)|INPPL1 SHIP2|phosphatidylinositol_3,4,5-trisphosphate_5-phosphatase_2|ec_3.1.3.86|inositol_polyphosphate_phosphatase-like_prote…
O15360|FANCA_HUMAN|Fanconi anemia group A protein (Protein FACA)|FANCA FAA FACA FANCH|fanconi_anemia_group_a_protein|protein_faca|fanconi_anemia_group_a_protein|protein_faca
O15371|EIF3D_HUMAN|Eukaryotic translation initiation factor 3 subunit D (eIF3d) (Eukaryotic translation initiation factor 3 subunit 7) (eIF-3-zeta) (eIF3 p66)|EIF3D EIF3S7|eukaryotic_translation_initiation_factor_3_subunit_d|eif3d|eukaryotic_translation_initiation_factor_3_subunit_7|eif-3-zeta|eif3_p66|eukaryotic_translation_initiation_factor_3_subunit_d|eif3d|eukaryotic_translation_initiation_fa…
O15372|EIF3H_HUMAN|Eukaryotic translation initiation factor 3 subunit H (eIF3h) (Eukaryotic translation initiation factor 3 subunit 3) (eIF-3-gamma) (eIF3 p40 subunit)|EIF3H EIF3S3|eukaryotic_translation_initiation_factor_3_subunit_h|eif3h|eukaryotic_translation_initiation_factor_3_subunit_3|eif-3-gamma|eif3_p40_subunit|eukaryotic_translation_initiation_factor_3_subunit_h|eif3h|eukaryotic_transla…
O15374|MOT5_HUMAN|Monocarboxylate transporter 5 (MCT 5) (Monocarboxylate transporter 4) (MCT 4) (Solute carrier family 16 member 4)|SLC16A4 MCT4 MCT5|monocarboxylate_transporter_5|mct_5|monocarboxylate_transporter_4|mct_4|solute_carrier_family_16_member_4|monocarboxylate_transporter_5|mct_5|monocarboxylate_transporter_4|mct_4|solute_carrier_family_16_member_4
O15379|HDAC3_HUMAN|Histone deacetylase 3 (HD3) (EC 3.5.1.98) (Protein deacetylase HDAC3) (EC 3.5.1.-) (Protein deacylase HDAC3) (EC 3.5.1.-) (RPD3-2) (SMAP45)|HDAC3|histone_deacetylase_3|hd3|ec_3.5.1.98|protein_deacetylase_hdac3|ec_3.5.1.-|protein_deacylase_hdac3|ec_3.5.1.-|rpd3-2|smap45|histone_deacetylase_3|hd3|protein_deacetylase_hdac3|protein_deacylase_hdac3|rpd3-2|smap45
O15381|NVL_HUMAN|Nuclear valosin-containing protein-like (NVLp) (Nuclear VCP-like protein)|NVL NVL2|nuclear_valosin-containing_protein-like|nvlp|nuclear_vcp-like_protein|nuclear_valosin-containing_protein-like|nvlp|nuclear_vcp-like_protein
O15382|BCAT2_HUMAN|Branched-chain-amino-acid aminotransferase, mitochondrial (BCAT(m)) (EC 2.6.1.42) (Placental protein 18) (PP18)|BCAT2 BCATM BCT2 ECA40|branched-chain-amino-acid_aminotransferase,_mitochondrial|bcat(m|ec_2.6.1.42|placental_protein_18|pp18|branched-chain-amino-acid_aminotransferase,_mitochondrial|bcat(m)|placental_protein_18|pp18|_precursor
O15389|SIGL5_HUMAN|Sialic acid-binding Ig-like lectin 5 (Siglec-5) (CD33 antigen-like 2) (Obesity-binding protein 2) (OB-BP2) (OB-binding protein 2) (CD antigen CD170)|SIGLEC5 CD33L2 OBBP2|sialic_acid-binding_ig-like_lectin_5|siglec-5|cd33_antigen-like_2|obesity-binding_protein_2|ob-bp2|ob-binding_protein_2|cd_antigen_cd170|sialic_acid-binding_ig-like_lectin_5|siglec-5|cd33_antigen-like_2|obesity…
O15391|TYY2_HUMAN|Transcription factor YY2 (Yin and yang 2) (YY-2) (Zinc finger protein 631)|YY2 ZNF631|transcription_factor_yy2|yin_and_yang_2|yy-2|zinc_finger_protein_631|transcription_factor_yy2|yin_and_yang_2|yy-2|zinc_finger_protein_631
O15392|BIRC5_HUMAN|Baculoviral IAP repeat-containing protein 5 (Apoptosis inhibitor 4) (Apoptosis inhibitor survivin)|BIRC5 API4 IAP4|baculoviral_iap_repeat-containing_protein_5|apoptosis_inhibitor_4|apoptosis_inhibitor_survivin|baculoviral_iap_repeat-containing_protein_5|apoptosis_inhibitor_4|apoptosis_inhibitor_survivin
O15393|TMPS2_HUMAN|Transmembrane protease serine 2 (EC 3.4.21.122) (Serine protease 10) [Cleaved into: Transmembrane protease serine 2 non-catalytic chain; Transmembrane protease serine 2 catalytic chain]|TMPRSS2 PRSS10|transmembrane_protease_serine_2|ec_3.4.21.122|serine_protease_10)_[cleaved_into:_transmembrane_protease_serine_2_non-catalytic_chain;_transmembrane_protease_serine_2_catalytic_cha…
O15394|NCAM2_HUMAN|Neural cell adhesion molecule 2 (N-CAM-2) (NCAM-2)|NCAM2 NCAM21|neural_cell_adhesion_molecule_2|n-cam-2|ncam-2|neural_cell_adhesion_molecule_2|n-cam-2|ncam-2|_precursor
O15397|IPO8_HUMAN|Importin-8 (Imp8) (Ran-binding protein 8) (RanBP8)|IPO8 RANBP8|importin-8|imp8|ran-binding_protein_8|ranbp8|importin-8|imp8|ran-binding_protein_8|ranbp8
O15399|NMDE4_HUMAN|Glutamate receptor ionotropic, NMDA 2D (GluN2D) (EB11) (Glutamate [NMDA] receptor subunit epsilon-4) (N-methyl D-aspartate receptor subtype 2D) (NMDAR2D) (NR2D)|GRIN2D GluN2D NMDAR2D|glutamate_receptor_ionotropic,_nmda_2d|glun2d|eb11|glutamate_[nmda]_receptor_subunit_epsilon-4|n-methyl_d-aspartate_receptor_subtype_2d|nmdar2d|nr2d|glutamate_receptor_ionotropic,_nmda_2d|glun2d|eb…
O15400|STX7_HUMAN|Syntaxin-7|STX7|syntaxin-7|syntaxin-7
O15405|TOX3_HUMAN|TOX high mobility group box family member 3 (CAG trinucleotide repeat-containing gene F9 protein) (Trinucleotide repeat-containing gene 9 protein)|TOX3 CAGF9 TNRC9|tox_high_mobility_group_box_family_member_3|cag_trinucleotide_repeat-containing_gene_f9_protein|trinucleotide_repeat-containing_gene_9_protein|tox_high_mobility_group_box_family_member_3|cag_trinucleotide_repeat-conta…
O15409|FOXP2_HUMAN|Forkhead box protein P2 (CAG repeat protein 44) (Trinucleotide repeat-containing gene 10 protein)|FOXP2 CAGH44 TNRC10|forkhead_box_protein_p2|cag_repeat_protein_44|trinucleotide_repeat-containing_gene_10_protein|forkhead_box_protein_p2|cag_repeat_protein_44|trinucleotide_repeat-containing_gene_10_protein
O15427|MOT4_HUMAN|Monocarboxylate transporter 4 (MCT 4) (Solute carrier family 16 member 3)|SLC16A3 MCT3 MCT4|monocarboxylate_transporter_4|mct_4|solute_carrier_family_16_member_3|monocarboxylate_transporter_4|mct_4|solute_carrier_family_16_member_3
O15431|COPT1_HUMAN|High affinity copper uptake protein 1 (Copper transporter 1) (hCTR1) (Solute carrier family 31 member 1) [Cleaved into: Truncated CTR1 form]|SLC31A1 COPT1 CTR1|high_affinity_copper_uptake_protein_1|copper_transporter_1|hctr1|solute_carrier_family_31_member_1)_[cleaved_into:_truncated_ctr1_form]|high_affinity_copper_uptake_protein_1|copper_transporter_1|hctr1|solute_carrier_fami…
O15432|COPT2_HUMAN|Protein SLC31A2 (Copper transporter 2) (hCTR2) (Solute carrier family 31 member 2)|SLC31A2 COPT2 CTR2|protein_slc31a2|copper_transporter_2|hctr2|solute_carrier_family_31_member_2|protein_slc31a2|copper_transporter_2|hctr2|solute_carrier_family_31_member_2
O15438|MRP3_HUMAN|ATP-binding cassette sub-family C member 3 (EC 7.6.2.-) (EC 7.6.2.2) (EC 7.6.2.3) (Canalicular multispecific organic anion transporter 2) (Multi-specific organic anion transporter D) (MOAT-D) (Multidrug resistance-associated protein 3)|ABCC3 CMOAT2 MLP2 MRP3|atp-binding_cassette_sub-family_c_member_3|ec_7.6.2.-|ec_7.6.2.2|ec_7.6.2.3|canalicular_multispecific_organic_anion_transp…
O15439|MRP4_HUMAN|ATP-binding cassette sub-family C member 4 (EC 7.6.2.-) (EC 7.6.2.2) (EC 7.6.2.3) (MRP/cMOAT-related ABC transporter) (Multi-specific organic anion transporter B) (MOAT-B) (Multidrug resistance-associated protein 4)|ABCC4 MOATB MRP4|atp-binding_cassette_sub-family_c_member_4|ec_7.6.2.-|ec_7.6.2.2|ec_7.6.2.3|mrp/cmoat-related_abc_transporter|multi-specific_organic_anion_transport…
O15440|MRP5_HUMAN|ATP-binding cassette sub-family C member 5 (EC 7.6.2.-) (EC 7.6.2.2) (Multi-specific organic anion transporter C) (MOAT-C) (Multidrug resistance-associated protein 5) (SMRP) (pABC11)|ABCC5 MRP5|atp-binding_cassette_sub-family_c_member_5|ec_7.6.2.-|ec_7.6.2.2|multi-specific_organic_anion_transporter_c|moat-c|multidrug_resistance-associated_protein_5|smrp|pabc11|atp-binding_casset…
O15444|CCL25_HUMAN|C-C motif chemokine 25 (Chemokine TECK) (Small-inducible cytokine A25) (Thymus-expressed chemokine)|CCL25 SCYA25 TECK|c-c_motif_chemokine_25|chemokine_teck|small-inducible_cytokine_a25|thymus-expressed_chemokine|c-c_motif_chemokine_25|chemokine_teck|small-inducible_cytokine_a25|thymus-expressed_chemokine|_precursor
O15446|RPA34_HUMAN|DNA-directed RNA polymerase I subunit RPA34 (A34.5) (Antisense to ERCC-1 protein) (ASE-1) (CD3-epsilon-associated protein) (CD3E-associated protein) (DNA-directed RNA polymerase I subunit G) (RNA polymerase I-associated factor PAF49)|POLR1G ASE1 CAST CD3EAP PAF49|dna-directed_rna_polymerase_i_subunit_rpa34|a34.5|antisense_to_ercc-1_protein|ase-1|cd3-epsilon-associated_protein|c…
O15455|TLR3_HUMAN|Toll-like receptor 3 (CD antigen CD283)|TLR3|toll-like_receptor_3|cd_antigen_cd283|toll-like_receptor_3|cd283|_precursor
O15457|MSH4_HUMAN|MutS protein homolog 4 (hMSH4)|MSH4|muts_protein_homolog_4|hmsh4|muts_protein_homolog_4|hmsh4
O15460|P4HA2_HUMAN|Prolyl 4-hydroxylase subunit alpha-2 (4-PH alpha-2) (EC 1.14.11.2) (Procollagen-proline,2-oxoglutarate-4-dioxygenase subunit alpha-2)|P4HA2 UNQ290/PRO330|prolyl_4-hydroxylase_subunit_alpha-2|4-ph_alpha-2|ec_1.14.11.2|procollagen-proline,2-oxoglutarate-4-dioxygenase_subunit_alpha-2|prolyl_4-hydroxylase_subunit_alpha-2|4-ph_alpha-2|procollagen-proline,2-oxoglutarate-4-dioxygenase…
O15466|SIA8E_HUMAN|Alpha-2,8-sialyltransferase 8E (EC 2.4.99.-) (Sialyltransferase 8E) (SIAT8-E) (Sialyltransferase St8Sia V) (ST8SiaV)|ST8SIA5 SIAT8E|alpha-2,8-sialyltransferase_8e|ec_2.4.99.-|sialyltransferase_8e|siat8-e|sialyltransferase_st8sia_v|st8siav|alpha-2,8-sialyltransferase_8e|sialyltransferase_8e|siat8-e|sialyltransferase_st8sia_v|st8siav
O15467|CCL16_HUMAN|C-C motif chemokine 16 (Chemokine CC-4) (HCC-4) (Chemokine LEC) (IL-10-inducible chemokine) (LCC-1) (Liver-expressed chemokine) (Lymphocyte and monocyte chemoattractant) (LMC) (Monotactin-1) (MTN-1) (NCC-4) (Small-inducible cytokine A16)|CCL16 ILINCK NCC4 SCYA16|c-c_motif_chemokine_16|chemokine_cc-4|hcc-4|chemokine_lec|il-10-inducible_chemokine|lcc-1|liver-expressed_chemokine|l…
O15479|MAGB2_HUMAN|Melanoma-associated antigen B2 (Cancer/testis antigen 3.2) (CT3.2) (DSS-AHC critical interval MAGE superfamily 6) (DAM6) (MAGE XP-2 antigen) (MAGE-B2 antigen)|MAGEB2|melanoma-associated_antigen_b2|cancer/testis_antigen_3.2|ct3.2|dss-ahc_critical_interval_mage_superfamily_6|dam6|mage_xp-2_antigen|mage-b2_antigen|melanoma-associated_antigen_b2|cancer/testis_antigen_32|ct32|dss-ah…
O15481|MAGB4_HUMAN|Melanoma-associated antigen B4 (MAGE-B4 antigen)|MAGEB4|melanoma-associated_antigen_b4|mage-b4_antigen|melanoma-associated_antigen_b4|mage-b4_antigen
O15484|CAN5_HUMAN|Calpain-5 (EC 3.4.22.-) (Calpain htra-3) (New calpain 3) (nCL-3)|CAPN5 NCL3|calpain-5|ec_3.4.22.-|calpain_htra-3|new_calpain_3|ncl-3|calpain-5|calpain_htra-3|new_calpain_3|ncl-3
O15488|GLYG2_HUMAN|Glycogenin-2 (GN-2) (GN2) (EC 2.4.1.186)|GYG2|glycogenin-2|gn-2|gn2|ec_2.4.1.186|glycogenin-2|gn-2|gn2
O15492|RGS16_HUMAN|Regulator of G-protein signaling 16 (RGS16) (A28-RGS14P) (Retinal-specific RGS) (RGS-r) (hRGS-r) (Retinally abundant regulator of G-protein signaling)|RGS16 RGSR|regulator_of_g-protein_signaling_16|rgs16|a28-rgs14p|retinal-specific_rgs|rgs-r|hrgs-r|retinally_abundant_regulator_of_g-protein_signaling|regulator_of_g-protein_signaling_16|rgs16|a28-rgs14p|retinal-specific_rgs|rgs-r…
O15496|PA2GX_HUMAN|Group 10 secretory phospholipase A2 (EC 3.1.1.4) (Group X secretory phospholipase A2) (GX sPLA2) (sPLA2-X) (Phosphatidylcholine 2-acylhydrolase 10)|PLA2G10|group_10_secretory_phospholipase_a2|ec_3.1.1.4|group_x_secretory_phospholipase_a2|gx_spla2|spla2-x|phosphatidylcholine_2-acylhydrolase_10|group_10_secretory_phospholipase_a2|group_x_secretory_phospholipase_a2|gx_spla2|spla2-…
O15498|YKT6_HUMAN|Synaptobrevin homolog YKT6 (EC 2.3.1.-)|YKT6|synaptobrevin_homolog_ykt6|ec_2.3.1.-|synaptobrevin_homolog_ykt6|_precursor
O15499|GSC2_HUMAN|Homeobox protein goosecoid-2 (GSC-2) (Homeobox protein goosecoid-like) (GSC-L)|GSC2 GSCL|homeobox_protein_goosecoid-2|gsc-2|homeobox_protein_goosecoid-like|gsc-l|homeobox_protein_goosecoid-2|gsc-2|homeobox_protein_goosecoid-like|gsc-l
O15503|INSI1_HUMAN|Insulin-induced gene 1 protein (INSIG-1)|INSIG1|insulin-induced_gene_1_protein|insig-1|insulin-induced_gene_1_protein|insig-1
O15504|NUP42_HUMAN|Nucleoporin NUP42 (NLP-1) (NUP42 homolog) (Nucleoporin hCG1) (Nucleoporin-42) (Nucleoporin-like protein 2)|NUP42 CG1 NUPL2|nucleoporin_nup42|nlp-1|nup42_homolog|nucleoporin_hcg1|nucleoporin-42|nucleoporin-like_protein_2|nucleoporin_nup42|nlp-1|nup42_homolog|nucleoporin_hcg1|nucleoporin-42|nucleoporin-like_protein_2
O15511|ARPC5_HUMAN|Actin-related protein 2/3 complex subunit 5 (Arp2/3 complex 16 kDa subunit) (p16-ARC)|ARPC5 ARC16|actin-related_protein_2/3_complex_subunit_5|arp2/3_complex_16_kda_subunit|p16-arc|actin-related_protein_2/3_complex_subunit_5|arp2/3_complex_16_kda_subunit|p16-arc
O15514|RPB4_HUMAN|DNA-directed RNA polymerase II subunit RPB4 (RNA polymerase II subunit B4) (DNA-directed RNA polymerase II subunit D) (RNA polymerase II 16 kDa subunit) (RPB16)|POLR2D|dna-directed_rna_polymerase_ii_subunit_rpb4|rna_polymerase_ii_subunit_b4|dna-directed_rna_polymerase_ii_subunit_d|rna_polymerase_ii_16_kda_subunit|rpb16|dna-directed_rna_polymerase_ii_subunit_rpb4|rna_polymerase_i…
O15516|CLOCK_HUMAN|Circadian locomoter output cycles protein kaput (hCLOCK) (EC 2.3.1.48) (Class E basic helix-loop-helix protein 8) (bHLHe8)|CLOCK BHLHE8 KIAA0334|circadian_locomoter_output_cycles_protein_kaput|hclock|ec_2.3.1.48|class_e_basic_helix-loop-helix_protein_8|bhlhe8|circadian_locomoter_output_cycles_protein_kaput|hclock|class_e_basic_helix-loop-helix_protein_8|bhlhe8
O15519|CFLAR_HUMAN|CASP8 and FADD-like apoptosis regulator (Caspase homolog) (CASH) (Caspase-eight-related protein) (Casper) (Caspase-like apoptosis regulatory protein) (CLARP) (Cellular FLICE-like inhibitory protein) (c-FLIP) (FADD-like antiapoptotic molecule 1) (FLAME-1) (Inhibitor of FLICE) (I-FLICE) (MACH-related inducer of toxicity) (MRIT) (Usurpin) [Cleaved into: CASP8 and FADD-like apoptos…
O15520|FGF10_HUMAN|Fibroblast growth factor 10 (FGF-10) (Keratinocyte growth factor 2)|FGF10|fibroblast_growth_factor_10|fgf-10|keratinocyte_growth_factor_2|fibroblast_growth_factor_10|fgf-10|keratinocyte_growth_factor_2|_precursor
O15522|NKX28_HUMAN|Homeobox protein Nkx-2.8 (Homeobox protein NK-2 homolog H)|NKX2-8 NKX-2.8 NKX2G NKX2H|homeobox_protein_nkx-2.8|homeobox_protein_nk-2_homolog_h|homeobox_protein_nkx-28|homeobox_protein_nk-2_homolog_h
O15523|DDX3Y_HUMAN|ATP-dependent RNA helicase DDX3Y (EC 3.6.4.13) (DEAD box protein 3, Y-chromosomal)|DDX3Y DBY|atp-dependent_rna_helicase_ddx3y|ec_3.6.4.13|dead_box_protein_3,_y-chromosomal|atp-dependent_rna_helicase_ddx3y|dead_box_protein_3,_y-chromosomal
O15524|SOCS1_HUMAN|Suppressor of cytokine signaling 1 (SOCS-1) (JAK-binding protein) (JAB) (STAT-induced STAT inhibitor 1) (SSI-1) (Tec-interacting protein 3) (TIP-3)|SOCS1 SSI1 TIP3|suppressor_of_cytokine_signaling_1|socs-1|jak-binding_protein|jab|stat-induced_stat_inhibitor_1|ssi-1|tec-interacting_protein_3|tip-3|suppressor_of_cytokine_signaling_1|socs-1|jak-binding_protein|jab|stat-induced_sta…
O15525|MAFG_HUMAN|Transcription factor MafG (V-maf musculoaponeurotic fibrosarcoma oncogene homolog G) (hMAF)|MAFG|transcription_factor_mafg|v-maf_musculoaponeurotic_fibrosarcoma_oncogene_homolog_g|hmaf|transcription_factor_mafg|v-maf_musculoaponeurotic_fibrosarcoma_oncogene_homolog_g|hmaf
O15527|OGG1_HUMAN|N-glycosylase/DNA lyase [Includes: 8-oxoguanine DNA glycosylase (EC 3.2.2.-); DNA-(apurinic or apyrimidinic site) lyase (AP lyase) (EC 4.2.99.18)]|OGG1 MMH MUTM OGH1|n-glycosylase/dna_lyase_[includes:_8-oxoguanine_dna_glycosylase|ec_3.2.2.-);_dna-(apurinic_or_apyrimidinic_site)_lyase|ap_lyase|ec_4.2.99.18)]|n-glycosylase/dna_lyase|8-oxoguanine_dna_glycosylase|dna-(apurinic_or_ap…
O15528|CP27B_HUMAN|25-hydroxyvitamin D-1 alpha hydroxylase, mitochondrial (EC 1.14.15.18) (25-OHD-1 alpha-hydroxylase) (25-hydroxyvitamin D(3) 1-alpha-hydroxylase) (VD3 1A hydroxylase) (Calcidiol 1-monooxygenase) (Cytochrome P450 subfamily XXVIIB polypeptide 1) (Cytochrome P450C1 alpha) (Cytochrome P450VD1-alpha) (Cytochrome p450 27B1)|CYP27B1 CYP1ALPHA CYP27B|25-hydroxyvitamin_d-1_alpha_hydroxyl…
O15529|GPR42_HUMAN|G-protein coupled receptor 42|GPR42 GPR42P|g-protein_coupled_receptor_42|g-protein_coupled_receptor_42
O15530|PDPK1_HUMAN|3-phosphoinositide-dependent protein kinase 1 (hPDK1) (EC 2.7.11.1)|PDPK1 PDK1|3-phosphoinositide-dependent_protein_kinase_1|hpdk1|ec_2.7.11.1|3-phosphoinositide-dependent_protein_kinase_1|hpdk1
O15533|TPSN_HUMAN|Tapasin (TPN) (TPSN) (NGS-17) (TAP-associated protein) (TAP-binding protein)|TAPBP NGS17 TAPA|tapasin|tpn|tpsn|ngs-17|tap-associated_protein|tap-binding_protein|tapasin|tpn|tpsn|ngs-17|tap-associated_protein|tap-binding_protein|_precursor
O15534|PER1_HUMAN|Period circadian protein homolog 1 (hPER1) (Circadian clock protein PERIOD 1) (Circadian pacemaker protein Rigui)|PER1 KIAA0482 PER RIGUI|period_circadian_protein_homolog_1|hper1|circadian_clock_protein_period_1|circadian_pacemaker_protein_rigui|period_circadian_protein_homolog_1|hper1|circadian_clock_protein_period_1|circadian_pacemaker_protein_rigui
O15535|ZSC9_HUMAN|Zinc finger and SCAN domain-containing protein 9 (Cell proliferation-inducing gene 12 protein) (PRD51) (Zinc finger protein 193)|ZSCAN9 ZNF193 PIG12|zinc_finger_and_scan_domain-containing_protein_9|cell_proliferation-inducing_gene_12_protein|prd51|zinc_finger_protein_193|zinc_finger_and_scan_domain-containing_protein_9|cell_proliferation-inducing_gene_12_protein|prd51|zinc_finge…
O15537|XLRS1_HUMAN|Retinoschisin (X-linked juvenile retinoschisis protein)|RS1 XLRS1|retinoschisin|x-linked_juvenile_retinoschisis_protein|retinoschisin|x-linked_juvenile_retinoschisis_protein|_precursor
O15540|FABP7_HUMAN|Fatty acid-binding protein, brain (Brain lipid-binding protein) (BLBP) (Brain-type fatty acid-binding protein) (B-FABP) (Fatty acid-binding protein 7) (Mammary-derived growth inhibitor related)|FABP7 BLBP FABPB MRG|fatty_acid-binding_protein,_brain|brain_lipid-binding_protein|blbp|brain-type_fatty_acid-binding_protein|b-fabp|fatty_acid-binding_protein_7|mammary-derived_growth_i…
O15541|R113A_HUMAN|E3 ubiquitin-protein ligase RNF113A (EC 2.3.2.27) (Cwc24 homolog) (RING finger protein 113A) (Zinc finger protein 183)|RNF113A RNF113 ZNF183|e3_ubiquitin-protein_ligase_rnf113a|ec_2.3.2.27|cwc24_homolog|ring_finger_protein_113a|zinc_finger_protein_183|e3_ubiquitin-protein_ligase_rnf113a|cwc24_homolog|ring_finger_protein_113a|zinc_finger_protein_183
O15547|P2RX6_HUMAN|P2X purinoceptor 6 (P2X6) (ATP receptor) (P2XM) (Purinergic receptor) (Purinergic receptor P2X-like 1)|P2RX6 P2RXL1 P2X6|p2x_purinoceptor_6|p2x6|atp_receptor|p2xm|purinergic_receptor|purinergic_receptor_p2x-like_1|p2x_purinoceptor_6|p2x6|atp_receptor|p2xm|purinergic_receptor|purinergic_receptor_p2x-like_1
O15550|KDM6A_HUMAN|Lysine-specific demethylase 6A (EC 1.14.11.68) (Histone demethylase UTX) (Ubiquitously-transcribed TPR protein on the X chromosome) (Ubiquitously-transcribed X chromosome tetratricopeptide repeat protein) ([histone H3]-trimethyl-L-lysine(27) demethylase 6A)|KDM6A UTX|lysine-specific_demethylase_6a|ec_1.14.11.68|histone_demethylase_utx|ubiquitously-transcribed_tpr_protein_on_the…
O15551|CLD3_HUMAN|Claudin-3 (Clostridium perfringens enterotoxin receptor 2) (CPE-R 2) (CPE-receptor 2) (Rat ventral prostate.1 protein homolog) (hRVP1)|CLDN3 C7orf1 CPETR2|claudin-3|clostridium_perfringens_enterotoxin_receptor_2|cpe-r_2|cpe-receptor_2|rat_ventral_prostate.1_protein_homolog|hrvp1|claudin-3|clostridium_perfringens_enterotoxin_receptor_2|cpe-r_2|cpe-receptor_2|rat_ventral_prostate1…
O15552|FFAR2_HUMAN|Free fatty acid receptor 2 (G-protein coupled receptor 43)|FFAR2 FFA2 GPCR43 GPR43|free_fatty_acid_receptor_2|g-protein_coupled_receptor_43|free_fatty_acid_receptor_2|g-protein_coupled_receptor_43
O15553|MEFV_HUMAN|Pyrin (Marenostrin)|MEFV MEF TRIM20|pyrin|marenostrin|pyrin|marenostrin
O15554|KCNN4_HUMAN|Intermediate conductance calcium-activated potassium channel protein 4 (SKCa 4) (SKCa4) (hSK4) (Gardos channel) (IKCa1) (hIK1) (KCa3.1) (Putative Gardos channel) (hKCa4)|KCNN4 IK1 IKCA1 KCA4 SK4|intermediate_conductance_calcium-activated_potassium_channel_protein_4|skca_4|skca4|hsk4|gardos_channel|ikca1|hik1|kca3.1|putative_gardos_channel|hkca4|intermediate_conductance_calcium-…
O42043|ENK18_HUMAN|Endogenous retrovirus group K member 18 Env polyprotein (Envelope polyprotein) (HERV-K(C1a) envelope protein) (HERV-K110 envelope protein) (HERV-K18 envelope protein) (HERV-K18 superantigen) (HERV-K_1q23.3 provirus ancestral Env polyprotein) (IDDMK1,2 22 envelope protein) (IDDMK1,2 22 superantigen) [Cleaved into: Surface protein (SU); Transmembrane protein (TM)]|ERVK-18|endogen…
O43143|DHX15_HUMAN|ATP-dependent RNA helicase DHX15 (EC 3.6.4.13) (ATP-dependent RNA helicase #46) (DEAH box protein 15) (Splicing factor Prp43) (hPrp43)|DHX15 DBP1 DDX15|atp-dependent_rna_helicase_dhx15|ec_3.6.4.13|atp-dependent_rna_helicase_#46|deah_box_protein_15|splicing_factor_prp43|hprp43|atp-dependent_rna_helicase_dhx15|atp-dependent_rna_helicase_#46|deah_box_protein_15|splicing_factor_prp…
O43147|SGSM2_HUMAN|Small G protein signaling modulator 2 (RUN and TBC1 domain-containing protein 1)|SGSM2 KIAA0397 RUTBC1|small_g_protein_signaling_modulator_2|run_and_tbc1_domain-containing_protein_1|small_g_protein_signaling_modulator_2|run_and_tbc1_domain-containing_protein_1
O43148|MCES_HUMAN|mRNA cap guanine-N7 methyltransferase (EC 2.1.1.56) (RG7MT1) (mRNA (guanine-N(7))-methyltransferase) (mRNA cap methyltransferase) (hCMT1) (hMet) (hcm1p)|RNMT KIAA0398|mrna_cap_guanine-n7_methyltransferase|ec_2.1.1.56|rg7mt1|mrna|guanine-n(7))-methyltransferase|mrna_cap_methyltransferase|hcmt1|hmet|hcm1p|mrna_cap_guanine-n7_methyltransferase|rg7mt1|mrna_(guanine-n(7))-methyltrans…
O43149|ZZEF1_HUMAN|Zinc finger ZZ-type and EF-hand domain-containing protein 1|ZZEF1 KIAA0399|zinc_finger_zz-type_and_ef-hand_domain-containing_protein_1|zinc_finger_zz-type_and_ef-hand_domain-containing_protein_1
O43150|ASAP2_HUMAN|Arf-GAP with SH3 domain, ANK repeat and PH domain-containing protein 2 (Development and differentiation-enhancing factor 2) (Paxillin-associated protein with ARF GAP activity 3) (PAG3) (Pyk2 C-terminus-associated protein) (PAP)|ASAP2 DDEF2 KIAA0400|arf-gap_with_sh3_domain,_ank_repeat_and_ph_domain-containing_protein_2|development_and_differentiation-enhancing_factor_2|paxillin-…
O43151|TET3_HUMAN|Methylcytosine dioxygenase TET3 (EC 1.14.11.80)|TET3 KIAA0401|methylcytosine_dioxygenase_tet3|ec_1.14.11.80|methylcytosine_dioxygenase_tet3
O43155|FLRT2_HUMAN|Leucine-rich repeat transmembrane protein FLRT2 (Fibronectin-like domain-containing leucine-rich transmembrane protein 2)|FLRT2 KIAA0405 UNQ232/PRO265|leucine-rich_repeat_transmembrane_protein_flrt2|fibronectin-like_domain-containing_leucine-rich_transmembrane_protein_2|leucine-rich_repeat_transmembrane_protein_flrt2|fibronectin-like_domain-containing_leucine-rich_transmembrane…
O43156|TTI1_HUMAN|TELO2-interacting protein 1 homolog (Protein SMG10)|TTI1 KIAA0406 SMG10|telo2-interacting_protein_1_homolog|protein_smg10|telo2-interacting_protein_1_homolog|protein_smg10
O43157|PLXB1_HUMAN|Plexin-B1 (Semaphorin receptor SEP)|PLXNB1 KIAA0407 PLXN5 SEP|plexin-b1|semaphorin_receptor_sep|plexin-b1|semaphorin_receptor_sep|_precursor
O43159|RRP8_HUMAN|Ribosomal RNA-processing protein 8 (EC 2.1.1.-) (Cerebral protein 1) (Nucleomethylin)|RRP8 KIAA0409 NML hucep-1|ribosomal_rna-processing_protein_8|ec_2.1.1.-|cerebral_protein_1|nucleomethylin|ribosomal_rna-processing_protein_8|cerebral_protein_1|nucleomethylin
O43164|PJA2_HUMAN|E3 ubiquitin-protein ligase Praja-2 (Praja2) (EC 2.3.2.27) (RING finger protein 131) (RING-type E3 ubiquitin transferase Praja-2)|PJA2 KIAA0438 RNF131|e3_ubiquitin-protein_ligase_praja-2|praja2|ec_2.3.2.27|ring_finger_protein_131|ring-type_e3_ubiquitin_transferase_praja-2|e3_ubiquitin-protein_ligase_praja-2|praja2|ring_finger_protein_131|ring-type_e3_ubiquitin_transferase_praja-2
O43166|SI1L1_HUMAN|Signal-induced proliferation-associated 1-like protein 1 (SIPA1-like protein 1) (High-risk human papilloma viruses E6 oncoproteins targeted protein 1) (E6-targeted protein 1)|SIPA1L1 E6TP1 KIAA0440|signal-induced_proliferation-associated_1-like_protein_1|sipa1-like_protein_1|high-risk_human_papilloma_viruses_e6_oncoproteins_targeted_protein_1|e6-targeted_protein_1|signal-induce…
O43167|ZBT24_HUMAN|Zinc finger and BTB domain-containing protein 24 (Zinc finger protein 450)|ZBTB24 KIAA0441 ZNF450|zinc_finger_and_btb_domain-containing_protein_24|zinc_finger_protein_450|zinc_finger_and_btb_domain-containing_protein_24|zinc_finger_protein_450
O43169|CYB5B_HUMAN|Cytochrome b5 type B (Cytochrome b5 outer mitochondrial membrane isoform)|CYB5B CYB5M OMB5|cytochrome_b5_type_b|cytochrome_b5_outer_mitochondrial_membrane_isoform|cytochrome_b5_type_b|cytochrome_b5_outer_mitochondrial_membrane_isoform|_precursor
O43172|PRP4_HUMAN|U4/U6 small nuclear ribonucleoprotein Prp4 (PRP4 homolog) (hPrp4) (U4/U6 snRNP 60 kDa protein) (WD splicing factor Prp4)|PRPF4 PRP4|u4/u6_small_nuclear_ribonucleoprotein_prp4|prp4_homolog|hprp4|u4/u6_snrnp_60_kda_protein|wd_splicing_factor_prp4|u4/u6_small_nuclear_ribonucleoprotein_prp4|prp4_homolog|hprp4|u4/u6_snrnp_60_kda_protein|wd_splicing_factor_prp4
O43173|SIA8C_HUMAN|Alpha-N-acetylneuraminate alpha-2,8-sialyltransferase ST8SIA3 (EC 2.4.3.-) (Alpha-2,8-sialyltransferase 8C) (Alpha-2,8-sialyltransferase III) (Ganglioside GD3 synthase ST8SIA3) (EC 2.4.3.8) (ST8 alpha-N-acetyl-neuraminide alpha-2,8-sialyltransferase 3) (Sia-a2,3-Gal-b1,4-Glc-NAc-R:a2,8-sialyltransferase) (hST8Sia III) (Sialyltransferase 8C) (SIAT8-C) (Sialyltransferase St8Sia I…
O43174|CP26A_HUMAN|Cytochrome P450 26A1 (CYP26A1) (EC 1.14.13.-) (Cytochrome P450 retinoic acid-inactivating 1) (Cytochrome P450RAI) (hP450RAI) (Retinoic acid 4-hydroxylase) (Retinoic acid-metabolizing cytochrome)|CYP26A1 CYP26 P450RAI1|cytochrome_p450_26a1|cyp26a1|ec_1.14.13.-|cytochrome_p450_retinoic_acid-inactivating_1|cytochrome_p450rai|hp450rai|retinoic_acid_4-hydroxylase|retinoic_acid-metab…
O43175|SERA_HUMAN|D-3-phosphoglycerate dehydrogenase (3-PGDH) (EC 1.1.1.95) (2-oxoglutarate reductase) (EC 1.1.1.399) (Malate dehydrogenase) (EC 1.1.1.37)|PHGDH PGDH3|d-3-phosphoglycerate_dehydrogenase|3-pgdh|ec_1.1.1.95|2-oxoglutarate_reductase|ec_1.1.1.399|malate_dehydrogenase|ec_1.1.1.37|d-3-phosphoglycerate_dehydrogenase|3-pgdh|2-oxoglutarate_reductase|malate_dehydrogenase
O43181|NDUS4_HUMAN|NADH dehydrogenase [ubiquinone] iron-sulfur protein 4, mitochondrial (Complex I-18 kDa) (CI-18 kDa) (Complex I-AQDQ) (CI-AQDQ) (NADH-ubiquinone oxidoreductase 18 kDa subunit)|NDUFS4|nadh_dehydrogenase_[ubiquinone]_iron-sulfur_protein_4,_mitochondrial|complex_i-18_kda|ci-18_kda|complex_i-aqdq|ci-aqdq|nadh-ubiquinone_oxidoreductase_18_kda_subunit|nadh_dehydrogenase_[ubiquinone]_i…
O43182|RHG06_HUMAN|Rho GTPase-activating protein 6 (Rho-type GTPase-activating protein 6) (Rho-type GTPase-activating protein RhoGAPX-1)|ARHGAP6 RHOGAP6|rho_gtpase-activating_protein_6|rho-type_gtpase-activating_protein_6|rho-type_gtpase-activating_protein_rhogapx-1|rho_gtpase-activating_protein_6|rho-type_gtpase-activating_protein_6|rho-type_gtpase-activating_protein_rhogapx-1
O43184|ADA12_HUMAN|Disintegrin and metalloproteinase domain-containing protein 12 (ADAM 12) (EC 3.4.24.-) (Meltrin-alpha)|ADAM12 MLTN UNQ346/PRO545|disintegrin_and_metalloproteinase_domain-containing_protein_12|adam_12|ec_3.4.24.-|meltrin-alpha|disintegrin_and_metalloproteinase_domain-containing_protein_12|adam_12|meltrin-alpha|_precursor
O43186|CRX_HUMAN|Cone-rod homeobox protein|CRX CORD2|cone-rod_homeobox_protein|cone-rod_homeobox_protein
O43187|IRAK2_HUMAN|Interleukin-1 receptor-associated kinase-like 2 (IRAK-2)|IRAK2|interleukin-1_receptor-associated_kinase-like_2|irak-2|interleukin-1_receptor-associated_kinase-like_2|irak-2
O43189|PHF1_HUMAN|PHD finger protein 1 (Protein PHF1) (hPHF1) (Polycomb-like protein 1) (hPCl1)|PHF1 PCL1|phd_finger_protein_1|protein_phf1|hphf1|polycomb-like_protein_1|hpcl1|phd_finger_protein_1|protein_phf1|hphf1|polycomb-like_protein_1|hpcl1
O43193|MTLR_HUMAN|Motilin receptor (G-protein coupled receptor 38)|MLNR GPR38 MTLR MTLR1|motilin_receptor|g-protein_coupled_receptor_38|motilin_receptor|g-protein_coupled_receptor_38
O43194|GPR39_HUMAN|G-protein coupled receptor 39|GPR39|g-protein_coupled_receptor_39|g-protein_coupled_receptor_39
O43196|MSH5_HUMAN|MutS protein homolog 5 (hMSH5)|MSH5|muts_protein_homolog_5|hmsh5|muts_protein_homolog_5|hmsh5
O43236|SEPT4_HUMAN|Septin-4 (Bradeion beta) (Brain protein H5) (CE5B3 beta) (Cell division control-related protein 2) (hCDCREL-2) (Peanut-like protein 2)|SEPTIN4 C17orf47 PNUTL2 SEP4 SEPT4 hucep-7|septin-4|bradeion_beta|brain_protein_h5|ce5b3_beta|cell_division_control-related_protein_2|hcdcrel-2|peanut-like_protein_2|septin-4|bradeion_beta|brain_protein_h5|ce5b3_beta|cell_division_control-relate…
O43237|DC1L2_HUMAN|Cytoplasmic dynein 1 light intermediate chain 2 (Dynein light intermediate chain 2, cytosolic) (LIC-2) (LIC53/55)|DYNC1LI2 DNCLI2 LIC2|cytoplasmic_dynein_1_light_intermediate_chain_2|dynein_light_intermediate_chain_2,_cytosolic|lic-2|lic53/55|cytoplasmic_dynein_1_light_intermediate_chain_2|dynein_light_intermediate_chain_2,_cytosolic|lic-2|lic53/55
O43242|PSMD3_HUMAN|26S proteasome non-ATPase regulatory subunit 3 (26S proteasome regulatory subunit RPN3) (26S proteasome regulatory subunit S3) (Proteasome subunit p58)|PSMD3|26s_proteasome_non-atpase_regulatory_subunit_3|26s_proteasome_regulatory_subunit_rpn3|26s_proteasome_regulatory_subunit_s3|proteasome_subunit_p58|26s_proteasome_non-atpase_regulatory_subunit_3|26s_proteasome_regulatory_sub…
O43248|HXC11_HUMAN|Homeobox protein Hox-C11 (Homeobox protein Hox-3H)|HOXC11 HOX3H|homeobox_protein_hox-c11|homeobox_protein_hox-3h|homeobox_protein_hox-c11|homeobox_protein_hox-3h
O43251|RFOX2_HUMAN|RNA binding protein fox-1 homolog 2 (Fox-1 homolog B) (Hexaribonucleotide-binding protein 2) (RNA-binding motif protein 9) (RNA-binding protein 9) (Repressor of tamoxifen transcriptional activity)|RBFOX2 FOX2 HRNBP2 RBM9 RTA|rna_binding_protein_fox-1_homolog_2|fox-1_homolog_b|hexaribonucleotide-binding_protein_2|rna-binding_motif_protein_9|rna-binding_protein_9|repressor_of_tam…
O43252|PAPS1_HUMAN|Bifunctional 3'-phosphoadenosine 5'-phosphosulfate synthase 1 (PAPS synthase 1) (PAPSS 1) (Sulfurylase kinase 1) (SK 1) (SK1) [Includes: Sulfate adenylyltransferase (EC 2.7.7.4) (ATP-sulfurylase) (Sulfate adenylate transferase) (SAT); Adenylyl-sulfate kinase (EC 2.7.1.25) (3'-phosphoadenosine-5'-phosphosulfate synthase) (APS kinase) (Adenosine-5'-phosphosulfate 3'-phosphotransf…
O43255|SIAH2_HUMAN|E3 ubiquitin-protein ligase SIAH2 (EC 2.3.2.27) (RING-type E3 ubiquitin transferase SIAH2) (Seven in absentia homolog 2) (Siah-2) (hSiah2)|SIAH2|e3_ubiquitin-protein_ligase_siah2|ec_2.3.2.27|ring-type_e3_ubiquitin_transferase_siah2|seven_in_absentia_homolog_2|siah-2|hsiah2|e3_ubiquitin-protein_ligase_siah2|ring-type_e3_ubiquitin_transferase_siah2|seven_in_absentia_homolog_2|sia…
O43257|ZNHI1_HUMAN|Zinc finger HIT domain-containing protein 1 (Cyclin-G1-binding protein 1) (Zinc finger protein subfamily 4A member 1) (p18 Hamlet)|ZNHIT1 CGBP1 ZNFN4A1|zinc_finger_hit_domain-containing_protein_1|cyclin-g1-binding_protein_1|zinc_finger_protein_subfamily_4a_member_1|p18_hamlet|zinc_finger_hit_domain-containing_protein_1|cyclin-g1-binding_protein_1|zinc_finger_protein_subfamily_4…
O43264|ZW10_HUMAN|Centromere/kinetochore protein zw10 homolog|ZW10|centromere/kinetochore_protein_zw10_homolog|centromere/kinetochore_protein_zw10_homolog
O43272|PROD_HUMAN|Proline dehydrogenase 1, mitochondrial (EC 1.5.5.2) (Proline oxidase) (Proline oxidase 2) (p53-induced gene 6 protein)|PRODH PIG6 POX2 PRODH2|proline_dehydrogenase_1,_mitochondrial|ec_1.5.5.2|proline_oxidase|proline_oxidase_2|p53-induced_gene_6_protein|proline_dehydrogenase_1,_mitochondrial|proline_oxidase|proline_oxidase_2|p53-induced_gene_6_protein|_precursor
O43278|SPIT1_HUMAN|Kunitz-type protease inhibitor 1 (Hepatocyte growth factor activator inhibitor type 1) (HAI-1)|SPINT1 HAI1 UNQ223/PRO256|kunitz-type_protease_inhibitor_1|hepatocyte_growth_factor_activator_inhibitor_type_1|hai-1|kunitz-type_protease_inhibitor_1|hepatocyte_growth_factor_activator_inhibitor_type_1|hai-1|_precursor
O43280|TREA_HUMAN|Trehalase (EC 3.2.1.28) (Alpha,alpha-trehalase) (Alpha,alpha-trehalose glucohydrolase)|TREH TREA|trehalase|ec_3.2.1.28|alpha,alpha-trehalase|alpha,alpha-trehalose_glucohydrolase|trehalase|alpha,alpha-trehalase|alpha,alpha-trehalose_glucohydrolase|_precursor
O43281|EFS_HUMAN|Embryonal Fyn-associated substrate (hEFS) (Cas scaffolding protein family member 3)|EFS CASS3|embryonal_fyn-associated_substrate|hefs|cas_scaffolding_protein_family_member_3|embryonal_fyn-associated_substrate|hefs|cas_scaffolding_protein_family_member_3
O43283|M3K13_HUMAN|Mitogen-activated protein kinase kinase kinase 13 (EC 2.7.11.25) (Leucine zipper-bearing kinase) (Mixed lineage kinase) (MLK)|MAP3K13 LZK|mitogen-activated_protein_kinase_kinase_kinase_13|ec_2.7.11.25|leucine_zipper-bearing_kinase|mixed_lineage_kinase|mlk|mitogen-activated_protein_kinase_kinase_kinase_13|leucine_zipper-bearing_kinase|mixed_lineage_kinase|mlk
O43286|B4GT5_HUMAN|Beta-1,4-galactosyltransferase 5 (Beta-1,4-GalTase 5) (Beta4Gal-T5) (b4Gal-T5) (EC 2.4.1.-) (Beta-1,4-GalT II) (Glucosylceramide beta-1,4-galactosyltransferase) (EC 2.4.1.274) (Lactosylceramide synthase) (LacCer synthase) (UDP-Gal:beta-GlcNAc beta-1,4-galactosyltransferase 5) (UDP-galactose:beta-N-acetylglucosamine beta-1,4-galactosyltransferase 5)|B4GALT5|beta-1,4-galactosyltr…
O43290|SNUT1_HUMAN|U4/U6.U5 tri-snRNP-associated protein 1 (SNU66 homolog) (hSnu66) (Squamous cell carcinoma antigen recognized by T-cells 1) (SART-1) (hSART-1) (U4/U6.U5 tri-snRNP-associated 110 kDa protein) (allergen Hom s 1)|SART1|u4/u6.u5_tri-snrnp-associated_protein_1|snu66_homolog|hsnu66|squamous_cell_carcinoma_antigen_recognized_by_t-cells_1|sart-1|hsart-1|u4/u6.u5_tri-snrnp-associated_110…
O43291|SPIT2_HUMAN|Kunitz-type protease inhibitor 2 (Hepatocyte growth factor activator inhibitor type 2) (HAI-2) (Placental bikunin)|SPINT2 HAI2 KOP|kunitz-type_protease_inhibitor_2|hepatocyte_growth_factor_activator_inhibitor_type_2|hai-2|placental_bikunin|kunitz-type_protease_inhibitor_2|hepatocyte_growth_factor_activator_inhibitor_type_2|hai-2|placental_bikunin|_precursor
O43292|GPAA1_HUMAN|Glycosylphosphatidylinositol anchor attachment 1 protein (GPI anchor attachment protein 1) (GAA1 protein homolog) (hGAA1)|GPAA1 GAA1|glycosylphosphatidylinositol_anchor_attachment_1_protein|gpi_anchor_attachment_protein_1|gaa1_protein_homolog|hgaa1|glycosylphosphatidylinositol_anchor_attachment_1_protein|gpi_anchor_attachment_protein_1|gaa1_protein_homolog|hgaa1
O43293|DAPK3_HUMAN|Death-associated protein kinase 3 (DAP kinase 3) (EC 2.7.11.1) (DAP-like kinase) (Dlk) (MYPT1 kinase) (Zipper-interacting protein kinase) (ZIP-kinase)|DAPK3 ZIPK|death-associated_protein_kinase_3|dap_kinase_3|ec_2.7.11.1|dap-like_kinase|dlk|mypt1_kinase|zipper-interacting_protein_kinase|zip-kinase|death-associated_protein_kinase_3|dap_kinase_3|dap-like_kinase|dlk|mypt1_kinase|z…
O43294|TGFI1_HUMAN|Transforming growth factor beta-1-induced transcript 1 protein (Androgen receptor coactivator 55 kDa protein) (Androgen receptor-associated protein of 55 kDa) (Hydrogen peroxide-inducible clone 5 protein) (Hic-5)|TGFB1I1 ARA55|transforming_growth_factor_beta-1-induced_transcript_1_protein|androgen_receptor_coactivator_55_kda_protein|androgen_receptor-associated_protein_of_55_kd…
O43295|SRGP3_HUMAN|SLIT-ROBO Rho GTPase-activating protein 3 (srGAP3) (Mental disorder-associated GAP) (Rho GTPase-activating protein 14) (WAVE-associated Rac GTPase-activating protein) (WRP)|SRGAP3 ARHGAP14 KIAA0411 KIAA1156 MEGAP SRGAP2|slit-robo_rho_gtpase-activating_protein_3|srgap3|mental_disorder-associated_gap|rho_gtpase-activating_protein_14|wave-associated_rac_gtpase-activating_protein|w…
O43296|ZN264_HUMAN|Zinc finger protein 264|ZNF264 KIAA0412|zinc_finger_protein_264|zinc_finger_protein_264
O43298|ZBT43_HUMAN|Zinc finger and BTB domain-containing protein 43 (Zinc finger and BTB domain-containing protein 22B) (Zinc finger protein 297B) (ZnF-x)|ZBTB43 KIAA0414 ZBTB22B ZNF297B|zinc_finger_and_btb_domain-containing_protein_43|zinc_finger_and_btb_domain-containing_protein_22b|zinc_finger_protein_297b|znf-x|zinc_finger_and_btb_domain-containing_protein_43|zinc_finger_and_btb_domain-contai…
O43299|AP5Z1_HUMAN|AP-5 complex subunit zeta-1 (Adaptor-related protein complex 5 zeta subunit) (Zeta5)|AP5Z1 KIAA0415 SPG48|ap-5_complex_subunit_zeta-1|adaptor-related_protein_complex_5_zeta_subunit|zeta5|ap-5_complex_subunit_zeta-1|adaptor-related_protein_complex_5_zeta_subunit|zeta5
O43300|LRRT2_HUMAN|Leucine-rich repeat transmembrane neuronal protein 2 (Leucine-rich repeat neuronal 2 protein)|LRRTM2 KIAA0416 LRRN2|leucine-rich_repeat_transmembrane_neuronal_protein_2|leucine-rich_repeat_neuronal_2_protein|leucine-rich_repeat_transmembrane_neuronal_protein_2|leucine-rich_repeat_neuronal_2_protein|_precursor
O43303|CP110_HUMAN|Centriolar coiled-coil protein of 110 kDa (Centrosomal protein of 110 kDa) (CP110) (Cep110)|CCP110 CEP110 CP110 KIAA0419|centriolar_coiled-coil_protein_of_110_kda|centrosomal_protein_of_110_kda|cp110|cep110|centriolar_coiled-coil_protein_of_110_kda|centrosomal_protein_of_110_kda|cp110|cep110
O43306|ADCY6_HUMAN|Adenylate cyclase type 6 (EC 4.6.1.1) (ATP pyrophosphate-lyase 6) (Adenylate cyclase type VI) (Adenylyl cyclase 6) (Ca(2+)-inhibitable adenylyl cyclase)|ADCY6 KIAA0422|adenylate_cyclase_type_6|ec_4.6.1.1|atp_pyrophosphate-lyase_6|adenylate_cyclase_type_vi|adenylyl_cyclase_6|ca(2+)-inhibitable_adenylyl_cyclase|adenylate_cyclase_type_6|atp_pyrophosphate-lyase_6|adenylate_cyclase_…
O43307|ARHG9_HUMAN|Rho guanine nucleotide exchange factor 9 (Collybistin) (PEM-2 homolog) (Rac/Cdc42 guanine nucleotide exchange factor 9)|ARHGEF9 ARHDH9 KIAA0424|rho_guanine_nucleotide_exchange_factor_9|collybistin|pem-2_homolog|rac/cdc42_guanine_nucleotide_exchange_factor_9|rho_guanine_nucleotide_exchange_factor_9|collybistin|pem-2_homolog|rac/cdc42_guanine_nucleotide_exchange_factor_9
O43309|ZSC12_HUMAN|Zinc finger and SCAN domain-containing protein 12 (Zinc finger protein 305) (Zinc finger protein 96)|ZSCAN12 KIAA0426 ZNF305 ZNF96|zinc_finger_and_scan_domain-containing_protein_12|zinc_finger_protein_305|zinc_finger_protein_96|zinc_finger_and_scan_domain-containing_protein_12|zinc_finger_protein_305|zinc_finger_protein_96
O43310|CTIF_HUMAN|CBP80/20-dependent translation initiation factor|CTIF KIAA0427|cbp80/20-dependent_translation_initiation_factor|cbp80/20-dependent_translation_initiation_factor
O43312|MTSS1_HUMAN|Protein MTSS 1 (Metastasis suppressor YGL-1) (Metastasis suppressor protein 1) (Missing in metastasis protein)|MTSS1 KIAA0429 MIM|protein_mtss_1|metastasis_suppressor_ygl-1|metastasis_suppressor_protein_1|missing_in_metastasis_protein|protein_mtss_1|metastasis_suppressor_ygl-1|metastasis_suppressor_protein_1|missing_in_metastasis_protein
O43313|ATMIN_HUMAN|ATM interactor (ATM/ATR-substrate CHK2-interacting zinc finger protein) (ASCIZ) (Zinc finger protein 822)|ATMIN KIAA0431 ZNF822|atm_interactor|atm/atr-substrate_chk2-interacting_zinc_finger_protein|asciz|zinc_finger_protein_822|atm_interactor|atm/atr-substrate_chk2-interacting_zinc_finger_protein|asciz|zinc_finger_protein_822
O43314|VIP2_HUMAN|Inositol hexakisphosphate and diphosphoinositol-pentakisphosphate kinase 2 (EC 2.7.4.24) (Diphosphoinositol pentakisphosphate kinase 2) (Histidine acid phosphatase domain-containing protein 1) (InsP6 and PP-IP5 kinase 2) (VIP1 homolog 2) (hsVIP2)|PPIP5K2 HISPPD1 KIAA0433 VIP2|inositol_hexakisphosphate_and_diphosphoinositol-pentakisphosphate_kinase_2|ec_2.7.4.24|diphosphoinositol…
O43315|AQP9_HUMAN|Aquaporin-9 (AQP-9) (Aquaglyceroporin-9) (Small solute channel 1)|AQP9 SSC1|aquaporin-9|aqp-9|aquaglyceroporin-9|small_solute_channel_1|aquaporin-9|aqp-9|aquaglyceroporin-9|small_solute_channel_1
O43316|PAX4_HUMAN|Paired box protein Pax-4|PAX4|paired_box_protein_pax-4|paired_box_protein_pax-4
O43318|M3K7_HUMAN|Mitogen-activated protein kinase kinase kinase 7 (EC 2.7.11.25) (Transforming growth factor-beta-activated kinase 1) (TGF-beta-activated kinase 1)|MAP3K7 TAK1|mitogen-activated_protein_kinase_kinase_kinase_7|ec_2.7.11.25|transforming_growth_factor-beta-activated_kinase_1|tgf-beta-activated_kinase_1|mitogen-activated_protein_kinase_kinase_kinase_7|transforming_growth_factor-beta-…
O43320|FGF16_HUMAN|Fibroblast growth factor 16 (FGF-16)|FGF16|fibroblast_growth_factor_16|fgf-16|fibroblast_growth_factor_16|fgf-16
O43323|DHH_HUMAN|Desert hedgehog protein (DHH) (EC 3.1.-.-) (HHG-3) [Cleaved into: Desert hedgehog protein N-product (DHH-N)]|DHH|desert_hedgehog_protein|dhh|ec_3.1.-.-|hhg-3)_[cleaved_into:_desert_hedgehog_protein_n-product|dhh-n)]|desert_hedgehog_protein|dhh|hhg-3|desert_hedgehog_protein_n-product|dhh-n|_precursor
O43324|MCA3_HUMAN|Eukaryotic translation elongation factor 1 epsilon-1 (Aminoacyl tRNA synthetase complex-interacting multifunctional protein 3) (Elongation factor p18) (Multisynthase complex auxiliary component p18)|EEF1E1 AIMP3 P18|eukaryotic_translation_elongation_factor_1_epsilon-1|aminoacyl_trna_synthetase_complex-interacting_multifunctional_protein_3|elongation_factor_p18|multisynthase_comp…
O43353|RIPK2_HUMAN|Receptor-interacting serine/threonine-protein kinase 2 (EC 2.7.11.1) (CARD-containing interleukin-1 beta-converting enzyme-associated kinase) (CARD-containing IL-1 beta ICE-kinase) (RIP-like-interacting CLARP kinase) (Receptor-interacting protein 2) (RIP-2) (Tyrosine-protein kinase RIPK2) (EC 2.7.10.2)|RIPK2 CARDIAK RICK RIP2 UNQ277/PRO314/PRO34092|receptor-interacting_serine/t…
O43364|HXA2_HUMAN|Homeobox protein Hox-A2 (Homeobox protein Hox-1K)|HOXA2 HOX1K|homeobox_protein_hox-a2|homeobox_protein_hox-1k|homeobox_protein_hox-a2|homeobox_protein_hox-1k
O43365|HXA3_HUMAN|Homeobox protein Hox-A3 (Homeobox protein Hox-1E)|HOXA3 HOX1E|homeobox_protein_hox-a3|homeobox_protein_hox-1e|homeobox_protein_hox-a3|homeobox_protein_hox-1e
O43374|RASL2_HUMAN|Ras GTPase-activating protein 4 (Calcium-promoted Ras inactivator) (Ras p21 protein activator 4) (RasGAP-activating-like protein 2)|RASA4 CAPRI GAPL KIAA0538|ras_gtpase-activating_protein_4|calcium-promoted_ras_inactivator|ras_p21_protein_activator_4|rasgap-activating-like_protein_2|ras_gtpase-activating_protein_4|calcium-promoted_ras_inactivator|ras_p21_protein_activator_4|ras…
O43379|WDR62_HUMAN|WD repeat-containing protein 62|WDR62 C19orf14|wd_repeat-containing_protein_62|wd_repeat-containing_protein_62
O43390|HNRPR_HUMAN|Heterogeneous nuclear ribonucleoprotein R (hnRNP R)|HNRNPR HNRPR|heterogeneous_nuclear_ribonucleoprotein_r|hnrnp_r|heterogeneous_nuclear_ribonucleoprotein_r|hnrnp_r
O43395|PRPF3_HUMAN|U4/U6 small nuclear ribonucleoprotein Prp3 (Pre-mRNA-splicing factor 3) (hPrp3) (U4/U6 snRNP 90 kDa protein)|PRPF3 HPRP3 PRP3|u4/u6_small_nuclear_ribonucleoprotein_prp3|pre-mrna-splicing_factor_3|hprp3|u4/u6_snrnp_90_kda_protein|u4/u6_small_nuclear_ribonucleoprotein_prp3|pre-mrna-splicing_factor_3|hprp3|u4/u6_snrnp_90_kda_protein
O43396|TXNL1_HUMAN|Thioredoxin-like protein 1 (32 kDa thioredoxin-related protein)|TXNL1 TRP32 TXL TXNL|thioredoxin-like_protein_1|32_kda_thioredoxin-related_protein|thioredoxin-like_protein_1|32_kda_thioredoxin-related_protein
O43399|TPD54_HUMAN|Tumor protein D54 (hD54) (Tumor protein D52-like 2)|TPD52L2|tumor_protein_d54|hd54|tumor_protein_d52-like_2|tumor_protein_d54|hd54|tumor_protein_d52-like_2
O43402|EMC8_HUMAN|ER membrane protein complex subunit 8 (Neighbor of COX4) (Protein FAM158B)|EMC8 C16orf2 C16orf4 COX4AL COX4NB FAM158B NOC4|er_membrane_protein_complex_subunit_8|neighbor_of_cox4|protein_fam158b|er_membrane_protein_complex_subunit_8|neighbor_of_cox4|protein_fam158b
O43405|COCH_HUMAN|Cochlin (COCH-5B2)|COCH COCH5B2 UNQ257/PRO294|cochlin|coch-5b2|cochlin|coch-5b2|_precursor
O43422|P52K_HUMAN|52 kDa repressor of the inhibitor of the protein kinase (p52rIPK) (58 kDa interferon-induced protein kinase-interacting protein) (p58IPK-interacting protein) (Death-associated protein 4) (THAP domain-containing protein 0) (THAP domain-containing protein 12)|THAP12 DAP4 P52RIPK PRKRIR THAP0|52_kda_repressor_of_the_inhibitor_of_the_protein_kinase|p52ripk|58_kda_interferon-induced_…
O43424|GRID2_HUMAN|Glutamate receptor ionotropic, delta-2 (GluD2) (GluR delta-2 subunit)|GRID2 GLURD2|glutamate_receptor_ionotropic,_delta-2|glud2|glur_delta-2_subunit|glutamate_receptor_ionotropic,_delta-2|glud2|glur_delta-2_subunit|_precursor
O43426|SYNJ1_HUMAN|Synaptojanin-1 (EC 3.1.3.36) (Synaptic inositol 1,4,5-trisphosphate 5-phosphatase 1)|SYNJ1 KIAA0910|synaptojanin-1|ec_3.1.3.36|synaptic_inositol_1,4,5-trisphosphate_5-phosphatase_1|synaptojanin-1|synaptic_inositol_1,4,5-trisphosphate_5-phosphatase_1
O43427|FIBP_HUMAN|Acidic fibroblast growth factor intracellular-binding protein (aFGF intracellular-binding protein) (FGF-1 intracellular-binding protein)|FIBP|acidic_fibroblast_growth_factor_intracellular-binding_protein|afgf_intracellular-binding_protein|fgf-1_intracellular-binding_protein|acidic_fibroblast_growth_factor_intracellular-binding_protein|afgf_intracellular-binding_protein|fgf-1_int…
O43432|IF4G3_HUMAN|Eukaryotic translation initiation factor 4 gamma 3 (eIF-4-gamma 3) (eIF-4G 3) (eIF4G 3) (eIF-4-gamma II) (eIF4GII)|EIF4G3|eukaryotic_translation_initiation_factor_4_gamma_3|eif-4-gamma_3|eif-4g_3|eif4g_3|eif-4-gamma_ii|eif4gii|eukaryotic_translation_initiation_factor_4_gamma_3|eif-4-gamma_3|eif-4g_3|eif4g_3|eif-4-gamma_ii|eif4gii
O43435|TBX1_HUMAN|T-box transcription factor TBX1 (T-box protein 1) (Testis-specific T-box protein)|TBX1|t-box_transcription_factor_tbx1|t-box_protein_1|testis-specific_t-box_protein|t-box_transcription_factor_tbx1|t-box_protein_1|testis-specific_t-box_protein
O43439|MTG8R_HUMAN|Protein CBFA2T2 (ETO homologous on chromosome 20) (MTG8-like protein) (MTG8-related protein 1) (Myeloid translocation-related protein 1) (p85)|CBFA2T2 EHT MTGR1|protein_cbfa2t2|eto_homologous_on_chromosome_20|mtg8-like_protein|mtg8-related_protein_1|myeloid_translocation-related_protein_1|p85|protein_cbfa2t2|eto_homologous_on_chromosome_20|mtg8-like_protein|mtg8-related_protein…
O43447|PPIH_HUMAN|Peptidyl-prolyl cis-trans isomerase H (PPIase H) (EC 5.2.1.8) (Rotamase H) (Small nuclear ribonucleoprotein particle-specific cyclophilin H) (CypH) (U-snRNP-associated cyclophilin SnuCyp-20) (USA-CYP)|PPIH CYP20 CYPH|peptidyl-prolyl_cis-trans_isomerase_h|ppiase_h|ec_5.2.1.8|rotamase_h|small_nuclear_ribonucleoprotein_particle-specific_cyclophilin_h|cyph|u-snrnp-associated_cycloph…
O43448|KCAB3_HUMAN|Voltage-gated potassium channel subunit beta-3 (EC 1.1.1.-) (K(+) channel subunit beta-3) (Kv-beta-3)|KCNAB3 KCNA3B|voltage-gated_potassium_channel_subunit_beta-3|ec_1.1.1.-|k(+)_channel_subunit_beta-3|kv-beta-3|voltage-gated_potassium_channel_subunit_beta-3|k(+)_channel_subunit_beta-3|kv-beta-3
O43451|MGA_HUMAN|Maltase-glucoamylase (Alpha-1,4-glucosidase) (EC 3.2.1.20)|MGAM MGA MGAML|maltase-glucoamylase|alpha-1,4-glucosidase|ec_3.2.1.20|maltase-glucoamylase|alpha-1,4-glucosidase
O43462|MBTP2_HUMAN|Membrane-bound transcription factor site-2 protease (EC 3.4.24.85) (Endopeptidase S2P) (Sterol regulatory element-binding proteins intramembrane protease) (SREBPs intramembrane protease)|MBTPS2 S2P|membrane-bound_transcription_factor_site-2_protease|ec_3.4.24.85|endopeptidase_s2p|sterol_regulatory_element-binding_proteins_intramembrane_protease|srebps_intramembrane_protease|mem…
O43463|SUV91_HUMAN|Histone-lysine N-methyltransferase SUV39H1 (EC 2.1.1.355) (Histone H3-K9 methyltransferase 1) (H3-K9-HMTase 1) (Lysine N-methyltransferase 1A) (Position-effect variegation 3-9 homolog) (Suppressor of variegation 3-9 homolog 1) (Su(var)3-9 homolog 1)|SUV39H1 KMT1A SUV39H|histone-lysine_n-methyltransferase_suv39h1|ec_2.1.1.355|histone_h3-k9_methyltransferase_1|h3-k9-hmtase_1|lysi…
O43464|HTRA2_HUMAN|Serine protease HTRA2, mitochondrial (EC 3.4.21.108) (High temperature requirement protein A2) (HtrA2) (Omi stress-regulated endoprotease) (Serine protease 25) (Serine proteinase OMI)|HTRA2 OMI PRSS25|serine_protease_htra2,_mitochondrial|ec_3.4.21.108|high_temperature_requirement_protein_a2|htra2|omi_stress-regulated_endoprotease|serine_protease_25|serine_proteinase_omi|serine_…
O43474|KLF4_HUMAN|Krueppel-like factor 4 (Epithelial zinc finger protein EZF) (Gut-enriched krueppel-like factor)|KLF4 EZF GKLF|krueppel-like_factor_4|epithelial_zinc_finger_protein_ezf|gut-enriched_krueppel-like_factor|krueppel-like_factor_4|epithelial_zinc_finger_protein_ezf|gut-enriched_krueppel-like_factor
O43482|MS18B_HUMAN|Protein Mis18-beta (Cancer/testis antigen 86) (CT86) (Opa-interacting protein 5) (OIP-5)|OIP5 MIS18B|protein_mis18-beta|cancer/testis_antigen_86|ct86|opa-interacting_protein_5|oip-5|protein_mis18-beta|cancer/testis_antigen_86|ct86|opa-interacting_protein_5|oip-5
O43488|ARK72_HUMAN|Aflatoxin B1 aldehyde reductase member 2 (EC 1.1.1.n11) (AFB1 aldehyde reductase 1) (AFB1-AR 1) (Aldoketoreductase 7) (Succinic semialdehyde reductase) (SSA reductase)|AKR7A2 AFAR AFAR1 AKR7|aflatoxin_b1_aldehyde_reductase_member_2|ec_1.1.1.n11|afb1_aldehyde_reductase_1|afb1-ar_1|aldoketoreductase_7|succinic_semialdehyde_reductase|ssa_reductase|aflatoxin_b1_aldehyde_reductase_m…
O43490|PROM1_HUMAN|Prominin-1 (Antigen AC133) (Prominin-like protein 1) (CD antigen CD133)|PROM1 PROML1 MSTP061|prominin-1|antigen_ac133|prominin-like_protein_1|cd_antigen_cd133|prominin-1|antigen_ac133|prominin-like_protein_1|cd133|_precursor
O43491|E41L2_HUMAN|Band 4.1-like protein 2 (Erythrocyte membrane protein band 4.1-like 2) (Generally expressed protein 4.1) (4.1G)|EPB41L2|band_4.1-like_protein_2|erythrocyte_membrane_protein_band_4.1-like_2|generally_expressed_protein_4.1|4.1g|band_41-like_protein_2|erythrocyte_membrane_protein_band_41-like_2|generally_expressed_protein_41|41g
O43493|TGON2_HUMAN|Trans-Golgi network integral membrane protein 2 (Trans-Golgi network glycoprotein 46) (TGN38 homolog) (hTGN46) (Trans-Golgi network glycoprotein 48) (hTGN48) (Trans-Golgi network glycoprotein 51) (hTGN51) (Trans-Golgi network protein 2)|TGOLN2 TGN46 TGN51|trans-golgi_network_integral_membrane_protein_2|trans-golgi_network_glycoprotein_46|tgn38_homolog|htgn46|trans-golgi_network…
O43497|CAC1G_HUMAN|Voltage-dependent T-type calcium channel subunit alpha-1G (Cav3.1c) (NBR13) (Voltage-gated calcium channel subunit alpha Cav3.1)|CACNA1G KIAA1123|voltage-dependent_t-type_calcium_channel_subunit_alpha-1g|cav3.1c|nbr13|voltage-gated_calcium_channel_subunit_alpha_cav3.1|voltage-dependent_t-type_calcium_channel_subunit_alpha-1g|cav31c|nbr13|voltage-gated_calcium_channel_subunit_al…
O43502|RA51C_HUMAN|DNA repair protein RAD51 homolog 3 (R51H3) (RAD51 homolog C) (RAD51-like protein 2)|RAD51C RAD51L2|dna_repair_protein_rad51_homolog_3|r51h3|rad51_homolog_c|rad51-like_protein_2|dna_repair_protein_rad51_homolog_3|r51h3|rad51_homolog_c|rad51-like_protein_2
O43504|LTOR5_HUMAN|Ragulator complex protein LAMTOR5 (Hepatitis B virus X-interacting protein) (HBV X-interacting protein) (HBX-interacting protein) (Late endosomal/lysosomal adaptor and MAPK and MTOR activator 5)|LAMTOR5 HBXIP XIP|ragulator_complex_protein_lamtor5|hepatitis_b_virus_x-interacting_protein|hbv_x-interacting_protein|hbx-interacting_protein|late_endosomal/lysosomal_adaptor_and_mapk_a…
O43505|B4GA1_HUMAN|Beta-1,4-glucuronyltransferase 1 (EC 2.4.1.-) (I-beta-1,3-N-acetylglucosaminyltransferase) (iGnT) (N-acetyllactosaminide beta-1,3-N-acetylglucosaminyltransferase) (Poly-N-acetyllactosamine extension enzyme) (UDP-GlcNAc:betaGal beta-1,3-N-acetylglucosaminyltransferase 1)|B4GAT1 B3GNT1 B3GNT6|beta-1,4-glucuronyltransferase_1|ec_2.4.1.-|i-beta-1,3-n-acetylglucosaminyltransferase|i…
O43506|ADA20_HUMAN|Disintegrin and metalloproteinase domain-containing protein 20 (ADAM 20) (EC 3.4.24.-)|ADAM20|disintegrin_and_metalloproteinase_domain-containing_protein_20|adam_20|ec_3.4.24.-|disintegrin_and_metalloproteinase_domain-containing_protein_20|adam_20|_precursor
O43508|TNF12_HUMAN|Tumor necrosis factor ligand superfamily member 12 (APO3 ligand) (TNF-related weak inducer of apoptosis) (TWEAK) [Cleaved into: Tumor necrosis factor ligand superfamily member 12, membrane form; Tumor necrosis factor ligand superfamily member 12, secreted form]|TNFSF12 APO3L DR3LG UNQ181/PRO207|tumor_necrosis_factor_ligand_superfamily_member_12|apo3_ligand|tnf-related_weak_indu…
O43511|S26A4_HUMAN|Pendrin (Sodium-independent chloride/iodide transporter) (Solute carrier family 26 member 4)|SLC26A4 PDS|pendrin|sodium-independent_chloride/iodide_transporter|solute_carrier_family_26_member_4|pendrin|sodium-independent_chloride/iodide_transporter|solute_carrier_family_26_member_4
O43513|MED7_HUMAN|Mediator of RNA polymerase II transcription subunit 7 (hMED7) (Activator-recruited cofactor 34 kDa component) (ARC34) (Cofactor required for Sp1 transcriptional activation subunit 9) (CRSP complex subunit 9) (Mediator complex subunit 7) (RNA polymerase transcriptional regulation mediator subunit 7 homolog) (Transcriptional coactivator CRSP33)|MED7 ARC34 CRSP9|mediator_of_rna_pol…
O43516|WIPF1_HUMAN|WAS/WASL-interacting protein family member 1 (Protein PRPL-2) (Wiskott-Aldrich syndrome protein-interacting protein) (WASP-interacting protein)|WIPF1 WASPIP WIP|was/wasl-interacting_protein_family_member_1|protein_prpl-2|wiskott-aldrich_syndrome_protein-interacting_protein|wasp-interacting_protein|was/wasl-interacting_protein_family_member_1|protein_prpl-2|wiskott-aldrich_syndr…
O43520|AT8B1_HUMAN|Phospholipid-transporting ATPase IC (EC 7.6.2.1) (ATPase class I type 8B member 1) (Familial intrahepatic cholestasis type 1) (P4-ATPase flippase complex alpha subunit ATP8B1)|ATP8B1 ATPIC FIC1 PFIC|phospholipid-transporting_atpase_ic|ec_7.6.2.1|atpase_class_i_type_8b_member_1|familial_intrahepatic_cholestasis_type_1|p4-atpase_flippase_complex_alpha_subunit_atp8b1|phospholipid-…
O43521|B2L11_HUMAN|Bcl-2-like protein 11 (Bcl2-L-11) (Bcl2-interacting mediator of cell death)|BCL2L11 BIM|bcl-2-like_protein_11|bcl2-l-11|bcl2-interacting_mediator_of_cell_death|bcl-2-like_protein_11|bcl2-l-11|bcl2-interacting_mediator_of_cell_death
O43524|FOXO3_HUMAN|Forkhead box protein O3 (AF6q21 protein) (Forkhead in rhabdomyosarcoma-like 1)|FOXO3 FKHRL1 FOXO3A|forkhead_box_protein_o3|af6q21_protein|forkhead_in_rhabdomyosarcoma-like_1|forkhead_box_protein_o3|af6q21_protein|forkhead_in_rhabdomyosarcoma-like_1
O43525|KCNQ3_HUMAN|Potassium voltage-gated channel subfamily KQT member 3 (KQT-like 3) (Potassium channel subunit alpha KvLQT3) (Voltage-gated potassium channel subunit Kv7.3)|KCNQ3|potassium_voltage-gated_channel_subfamily_kqt_member_3|kqt-like_3|potassium_channel_subunit_alpha_kvlqt3|voltage-gated_potassium_channel_subunit_kv7.3|potassium_voltage-gated_channel_subfamily_kqt_member_3|kqt-like_3|…
O43526|KCNQ2_HUMAN|Potassium voltage-gated channel subfamily KQT member 2 (KQT-like 2) (Neuroblastoma-specific potassium channel subunit alpha KvLQT2) (Voltage-gated potassium channel subunit Kv7.2)|KCNQ2|potassium_voltage-gated_channel_subfamily_kqt_member_2|kqt-like_2|neuroblastoma-specific_potassium_channel_subunit_alpha_kvlqt2|voltage-gated_potassium_channel_subunit_kv7.2|potassium_voltage-ga…
O43529|CHSTA_HUMAN|Carbohydrate sulfotransferase 10 (EC 2.8.2.-) (HNK-1 sulfotransferase) (HNK-1ST) (HNK1ST) (HuHNK-1ST)|CHST10|carbohydrate_sulfotransferase_10|ec_2.8.2.-|hnk-1_sulfotransferase|hnk-1st|hnk1st|huhnk-1st|carbohydrate_sulfotransferase_10|hnk-1_sulfotransferase|hnk-1st|hnk1st|huhnk-1st
O43541|SMAD6_HUMAN|Mothers against decapentaplegic homolog 6 (MAD homolog 6) (Mothers against DPP homolog 6) (SMAD family member 6) (SMAD 6) (Smad6) (hSMAD6)|SMAD6 MADH6|mothers_against_decapentaplegic_homolog_6|mad_homolog_6|mothers_against_dpp_homolog_6|smad_family_member_6|smad_6|smad6|hsmad6|mothers_against_decapentaplegic_homolog_6|mad_homolog_6|mothers_against_dpp_homolog_6|smad_family_memb…
O43542|XRCC3_HUMAN|DNA repair protein XRCC3 (X-ray repair cross-complementing protein 3)|XRCC3|dna_repair_protein_xrcc3|x-ray_repair_cross-complementing_protein_3|dna_repair_protein_xrcc3|x-ray_repair_cross-complementing_protein_3
O43543|XRCC2_HUMAN|DNA repair protein XRCC2 (X-ray repair cross-complementing protein 2)|XRCC2|dna_repair_protein_xrcc2|x-ray_repair_cross-complementing_protein_2|dna_repair_protein_xrcc2|x-ray_repair_cross-complementing_protein_2
O43548|TGM5_HUMAN|Protein-glutamine gamma-glutamyltransferase 5 (EC 2.3.2.13) (Transglutaminase X) (TG(X)) (TGX) (TGase X) (Transglutaminase-5) (TGase-5)|TGM5 TGMX|protein-glutamine_gamma-glutamyltransferase_5|ec_2.3.2.13|transglutaminase_x|tg(x|tgx|tgase_x|transglutaminase-5|tgase-5|protein-glutamine_gamma-glutamyltransferase_5|transglutaminase_x|tg(x)|tgx|tgase_x|transglutaminase-5|tgase-5
O43556|SGCE_HUMAN|Epsilon-sarcoglycan (Epsilon-SG)|SGCE ESG UNQ433/PRO840|epsilon-sarcoglycan|epsilon-sg|epsilon-sarcoglycan|epsilon-sg
O43557|TNF14_HUMAN|Tumor necrosis factor ligand superfamily member 14 (Herpes virus entry mediator ligand) (HVEM-L) (Herpesvirus entry mediator ligand) (CD antigen CD258) [Cleaved into: Tumor necrosis factor ligand superfamily member 14, membrane form; Tumor necrosis factor ligand superfamily member 14, soluble form]|TNFSF14 HVEML LIGHT UNQ391/PRO726|tumor_necrosis_factor_ligand_superfamily_membe…
O43559|FRS3_HUMAN|Fibroblast growth factor receptor substrate 3 (FGFR substrate 3) (FGFR-signaling adaptor SNT2) (Suc1-associated neurotrophic factor target 2) (SNT-2)|FRS3|fibroblast_growth_factor_receptor_substrate_3|fgfr_substrate_3|fgfr-signaling_adaptor_snt2|suc1-associated_neurotrophic_factor_target_2|snt-2|fibroblast_growth_factor_receptor_substrate_3|fgfr_substrate_3|fgfr-signaling_adapto…
O43561|LAT_HUMAN|Linker for activation of T-cells family member 1 (36 kDa phosphotyrosine adapter protein) (pp36) (p36-38)|LAT|linker_for_activation_of_t-cells_family_member_1|36_kda_phosphotyrosine_adapter_protein|pp36|p36-38|linker_for_activation_of_t-cells_family_member_1|36_kda_phosphotyrosine_adapter_protein|pp36|p36-38
O43566|RGS14_HUMAN|Regulator of G-protein signaling 14 (RGS14)|RGS14|regulator_of_g-protein_signaling_14|rgs14|regulator_of_g-protein_signaling_14|rgs14
O43567|RNF13_HUMAN|E3 ubiquitin-protein ligase RNF13 (EC 2.3.2.27) (RING finger protein 13)|RNF13 RZF|e3_ubiquitin-protein_ligase_rnf13|ec_2.3.2.27|ring_finger_protein_13|e3_ubiquitin-protein_ligase_rnf13|ring_finger_protein_13|_precursor
O43570|CAH12_HUMAN|Carbonic anhydrase 12 (EC 4.2.1.1) (Carbonate dehydratase XII) (Carbonic anhydrase XII) (CA-XII) (Tumor antigen HOM-RCC-3.1.3)|CA12|carbonic_anhydrase_12|ec_4.2.1.1|carbonate_dehydratase_xii|carbonic_anhydrase_xii|ca-xii|tumor_antigen_hom-rcc-3.1.3|carbonic_anhydrase_12|carbonate_dehydratase_xii|carbonic_anhydrase_xii|ca-xii|tumor_antigen_hom-rcc-313|_precursor
O43572|AKA10_HUMAN|A-kinase anchor protein 10, mitochondrial (AKAP-10) (Dual specificity A kinase-anchoring protein 2) (D-AKAP-2) (Protein kinase A-anchoring protein 10) (PRKA10)|AKAP10|a-kinase_anchor_protein_10,_mitochondrial|akap-10|dual_specificity_a_kinase-anchoring_protein_2|d-akap-2|protein_kinase_a-anchoring_protein_10|prka10|a-kinase_anchor_protein_10,_mitochondrial|akap-10|dual_specific…
O43581|SYT7_HUMAN|Synaptotagmin-7 (IPCA-7) (Prostate cancer-associated protein 7) (Synaptotagmin VII) (SytVII)|SYT7 PCANAP7|synaptotagmin-7|ipca-7|prostate_cancer-associated_protein_7|synaptotagmin_vii|sytvii|synaptotagmin-7|ipca-7|prostate_cancer-associated_protein_7|synaptotagmin_vii|sytvii
O43583|DENR_HUMAN|Density-regulated protein (DRP) (Protein DRP1) (Smooth muscle cell-associated protein 3) (SMAP-3)|DENR DRP1 H14|density-regulated_protein|drp|protein_drp1|smooth_muscle_cell-associated_protein_3|smap-3|density-regulated_protein|drp|protein_drp1|smooth_muscle_cell-associated_protein_3|smap-3
O43586|PPIP1_HUMAN|Proline-serine-threonine phosphatase-interacting protein 1 (PEST phosphatase-interacting protein 1) (CD2-binding protein 1) (H-PIP)|PSTPIP1 CD2BP1|proline-serine-threonine_phosphatase-interacting_protein_1|pest_phosphatase-interacting_protein_1|cd2-binding_protein_1|h-pip|proline-serine-threonine_phosphatase-interacting_protein_1|pest_phosphatase-interacting_protein_1|cd2-bindi…
O43592|XPOT_HUMAN|Exportin-T (Exportin(tRNA)) (tRNA exportin)|XPOT|exportin-t|exportin(trna|trna_exportin|exportin-t|exportin(trna)|trna_exportin
O43593|HAIR_HUMAN|Lysine-specific demethylase hairless (EC 1.14.11.65) ([histone H3]-dimethyl-L-lysine(9) demethylase hairless)|HR|lysine-specific_demethylase_hairless|ec_1.14.11.65|[histone_h3]-dimethyl-l-lysine(9)_demethylase_hairless|lysine-specific_demethylase_hairless|[histone_h3]-dimethyl-l-lysine(9)_demethylase_hairless
O43597|SPY2_HUMAN|Protein sprouty homolog 2 (Spry-2)|SPRY2|protein_sprouty_homolog_2|spry-2|protein_sprouty_homolog_2|spry-2
O43598|DNPH1_HUMAN|5-hydroxymethyl-dUMP N-hydrolase (EC 3.2.2.-) (2'-deoxynucleoside 5'-phosphate N-hydrolase 1) (c-Myc-responsive protein RCL)|DNPH1 C6orf108 RCL|5-hydroxymethyl-dump_n-hydrolase|ec_3.2.2.-|2'-deoxynucleoside_5'-phosphate_n-hydrolase_1|c-myc-responsive_protein_rcl|5-hydroxymethyl-dump_n-hydrolase|2'-deoxynucleoside_5'-phosphate_n-hydrolase_1|c-myc-responsive_protein_rcl
O43602|DCX_HUMAN|Neuronal migration protein doublecortin (Doublin) (Lissencephalin-X) (Lis-X)|DCX DBCN LISX|neuronal_migration_protein_doublecortin|doublin|lissencephalin-x|lis-x|neuronal_migration_protein_doublecortin|doublin|lissencephalin-x|lis-x
O43603|GALR2_HUMAN|Galanin receptor type 2 (GAL2-R) (GALR-2)|GALR2 GALNR2|galanin_receptor_type_2|gal2-r|galr-2|galanin_receptor_type_2|gal2-r|galr-2
O43609|SPY1_HUMAN|Protein sprouty homolog 1 (Spry-1)|SPRY1|protein_sprouty_homolog_1|spry-1|protein_sprouty_homolog_1|spry-1
O43610|SPY3_HUMAN|Protein sprouty homolog 3 (Spry-3) (Sprouty RTK signaling antagonist 3) (Sprouty3)|SPRY3|protein_sprouty_homolog_3|spry-3|sprouty_rtk_signaling_antagonist_3|sprouty3|protein_sprouty_homolog_3|spry-3|sprouty_rtk_signaling_antagonist_3|sprouty3
O43612|OREX_HUMAN|Hypocretin neuropeptide precursor (Hypocretin) (Hcrt) (Orexin precursor) (Prepro-orexin) (Preprohypocretin) [Cleaved into: Orexin-A (Hypocretin-1) (Hcrt1); Orexin-B (Hypocretin-2) (Hcrt2)]|HCRT OX PPORX PPOX|hypocretin_neuropeptide_precursor|hypocretin|hcrt|orexin_precursor|prepro-orexin|preprohypocretin)_[cleaved_into:_orexin-a|hypocretin-1|hcrt1);_orexin-b|hypocretin-2|hcrt2)]…
O43613|OX1R_HUMAN|Orexin/Hypocretin receptor type 1 (Hypocretin receptor type 1) (Orexin receptor type 1) (Ox-1-R) (Ox1-R) (Ox1R)|HCRTR1|orexin/hypocretin_receptor_type_1|hypocretin_receptor_type_1|orexin_receptor_type_1|ox-1-r|ox1-r|ox1r|orexin/hypocretin_receptor_type_1|hypocretin_receptor_type_1|orexin_receptor_type_1|ox-1-r|ox1-r|ox1r
O43614|OX2R_HUMAN|Orexin receptor type 2 (Ox-2-R) (Ox2-R) (Ox2R) (Hypocretin receptor type 2)|HCRTR2|orexin_receptor_type_2|ox-2-r|ox2-r|ox2r|hypocretin_receptor_type_2|orexin_receptor_type_2|ox-2-r|ox2-r|ox2r|hypocretin_receptor_type_2
O43615|TIM44_HUMAN|Mitochondrial import inner membrane translocase subunit TIM44|TIMM44 MIMT44 TIM44|mitochondrial_import_inner_membrane_translocase_subunit_tim44|mitochondrial_import_inner_membrane_translocase_subunit_tim44|_precursor
O43617|TPPC3_HUMAN|Trafficking protein particle complex subunit 3 (BET3 homolog)|TRAPPC3 BET3 CDABP0066|trafficking_protein_particle_complex_subunit_3|bet3_homolog|trafficking_protein_particle_complex_subunit_3|bet3_homolog
O43623|SNAI2_HUMAN|Zinc finger protein SNAI2 (Neural crest transcription factor Slug) (Protein snail homolog 2)|SNAI2 SLUG SLUGH|zinc_finger_protein_snai2|neural_crest_transcription_factor_slug|protein_snail_homolog_2|zinc_finger_protein_snai2|neural_crest_transcription_factor_slug|protein_snail_homolog_2
O43633|CHM2A_HUMAN|Charged multivesicular body protein 2a (Chromatin-modifying protein 2a) (CHMP2a) (Putative breast adenocarcinoma marker BC-2) (Vacuolar protein sorting-associated protein 2-1) (Vps2-1) (hVps2-1)|CHMP2A BC2 CHMP2|charged_multivesicular_body_protein_2a|chromatin-modifying_protein_2a|chmp2a|putative_breast_adenocarcinoma_marker_bc-2|vacuolar_protein_sorting-associated_protein_2-1|…
O43639|NCK2_HUMAN|Cytoplasmic protein NCK2 (Growth factor receptor-bound protein 4) (NCK adaptor protein 2) (Nck-2) (SH2/SH3 adaptor protein NCK-beta)|NCK2 GRB4|cytoplasmic_protein_nck2|growth_factor_receptor-bound_protein_4|nck_adaptor_protein_2|nck-2|sh2/sh3_adaptor_protein_nck-beta|cytoplasmic_protein_nck2|growth_factor_receptor-bound_protein_4|nck_adaptor_protein_2|nck-2|sh2/sh3_adaptor_prote…
O43653|PSCA_HUMAN|Prostate stem cell antigen|PSCA UNQ206/PRO232|prostate_stem_cell_antigen|prostate_stem_cell_antigen|_precursor
O43660|PLRG1_HUMAN|Pleiotropic regulator 1|PLRG1|pleiotropic_regulator_1|pleiotropic_regulator_1
O43663|PRC1_HUMAN|Protein regulator of cytokinesis 1|PRC1|protein_regulator_of_cytokinesis_1|protein_regulator_of_cytokinesis_1
O43665|RGS10_HUMAN|Regulator of G-protein signaling 10 (RGS10)|RGS10|regulator_of_g-protein_signaling_10|rgs10|regulator_of_g-protein_signaling_10|rgs10
O43670|ZN207_HUMAN|BUB3-interacting and GLEBS motif-containing protein ZNF207 (BuGZ) (hBuGZ) (Zinc finger protein 207)|ZNF207 BUGZ|bub3-interacting_and_glebs_motif-containing_protein_znf207|bugz|hbugz|zinc_finger_protein_207|bub3-interacting_and_glebs_motif-containing_protein_znf207|bugz|hbugz|zinc_finger_protein_207
O43674|NDUB5_HUMAN|NADH dehydrogenase [ubiquinone] 1 beta subcomplex subunit 5, mitochondrial (Complex I-SGDH) (CI-SGDH) (NADH-ubiquinone oxidoreductase SGDH subunit)|NDUFB5|nadh_dehydrogenase_[ubiquinone]_1_beta_subcomplex_subunit_5,_mitochondrial|complex_i-sgdh|ci-sgdh|nadh-ubiquinone_oxidoreductase_sgdh_subunit|nadh_dehydrogenase_[ubiquinone]_1_beta_subcomplex_subunit_5,_mitochondrial|complex_…
O43676|NDUB3_HUMAN|NADH dehydrogenase [ubiquinone] 1 beta subcomplex subunit 3 (Complex I-B12) (CI-B12) (NADH-ubiquinone oxidoreductase B12 subunit)|NDUFB3|nadh_dehydrogenase_[ubiquinone]_1_beta_subcomplex_subunit_3|complex_i-b12|ci-b12|nadh-ubiquinone_oxidoreductase_b12_subunit|nadh_dehydrogenase_[ubiquinone]_1_beta_subcomplex_subunit_3|complex_i-b12|ci-b12|nadh-ubiquinone_oxidoreductase_b12_sub…
O43678|NDUA2_HUMAN|NADH dehydrogenase [ubiquinone] 1 alpha subcomplex subunit 2 (Complex I-B8) (CI-B8) (NADH-ubiquinone oxidoreductase B8 subunit)|NDUFA2|nadh_dehydrogenase_[ubiquinone]_1_alpha_subcomplex_subunit_2|complex_i-b8|ci-b8|nadh-ubiquinone_oxidoreductase_b8_subunit|nadh_dehydrogenase_[ubiquinone]_1_alpha_subcomplex_subunit_2|complex_i-b8|ci-b8|nadh-ubiquinone_oxidoreductase_b8_subunit
O43679|LDB2_HUMAN|LIM domain-binding protein 2 (LDB-2) (Carboxyl-terminal LIM domain-binding protein 1) (CLIM-1) (LIM domain-binding factor CLIM1)|LDB2 CLIM1|lim_domain-binding_protein_2|ldb-2|carboxyl-terminal_lim_domain-binding_protein_1|clim-1|lim_domain-binding_factor_clim1|lim_domain-binding_protein_2|ldb-2|carboxyl-terminal_lim_domain-binding_protein_1|clim-1|lim_domain-binding_factor_clim1
O43680|TCF21_HUMAN|Transcription factor 21 (TCF-21) (Capsulin) (Class A basic helix-loop-helix protein 23) (bHLHa23) (Epicardin) (Podocyte-expressed 1) (Pod-1)|TCF21 BHLHA23 POD1|transcription_factor_21|tcf-21|capsulin|class_a_basic_helix-loop-helix_protein_23|bhlha23|epicardin|podocyte-expressed_1|pod-1|transcription_factor_21|tcf-21|capsulin|class_a_basic_helix-loop-helix_protein_23|bhlha23|epi…
O43681|GET3_HUMAN|ATPase GET3 (EC 3.6.-.-) (Arsenical pump-driving ATPase) (Arsenite-stimulated ATPase) (Guided entry of tail-anchored proteins factor 3, ATPase) (Transmembrane domain recognition complex 40 kDa ATPase subunit) (hARSA-I) (hASNA-I)|GET3 ARSA ASNA1 TRC40|atpase_get3|ec_3.6.-.-|arsenical_pump-driving_atpase|arsenite-stimulated_atpase|guided_entry_of_tail-anchored_proteins_factor_3,_a…
O43683|BUB1_HUMAN|Mitotic checkpoint serine/threonine-protein kinase BUB1 (hBUB1) (EC 2.7.11.1) (BUB1A)|BUB1 BUB1L|mitotic_checkpoint_serine/threonine-protein_kinase_bub1|hbub1|ec_2.7.11.1|bub1a|mitotic_checkpoint_serine/threonine-protein_kinase_bub1|hbub1|bub1a
O43684|BUB3_HUMAN|Mitotic checkpoint protein BUB3|BUB3|mitotic_checkpoint_protein_bub3|mitotic_checkpoint_protein_bub3
O43687|AKA7A_HUMAN|A-kinase anchor protein 7 isoforms alpha and beta (AKAP-7 isoforms alpha and beta) (A-kinase anchor protein 18 kDa) (AKAP 18) (Protein kinase A-anchoring protein 7 isoforms alpha/beta) (PRKA7 isoforms alpha/beta)|AKAP7 AKAP15 AKAP18|a-kinase_anchor_protein_7_isoforms_alpha_and_beta|akap-7_isoforms_alpha_and_beta|a-kinase_anchor_protein_18_kda|akap_18|protein_kinase_a-anchoring_…
O43688|PLPP2_HUMAN|Phospholipid phosphatase 2 (EC 3.1.3.-) (EC 3.1.3.4) (Lipid phosphate phosphohydrolase 2) (PAP2-gamma) (PAP2-G) (Phosphatidate phosphohydrolase type 2c) (Phosphatidic acid phosphatase 2c) (PAP-2c) (PAP2c)|PLPP2 LPP2 PPAP2C|phospholipid_phosphatase_2|ec_3.1.3.-|ec_3.1.3.4|lipid_phosphate_phosphohydrolase_2|pap2-gamma|pap2-g|phosphatidate_phosphohydrolase_type_2c|phosphatidic_aci…
O43699|SIGL6_HUMAN|Sialic acid-binding Ig-like lectin 6 (Siglec-6) (CD33 antigen-like 1) (CDw327) (Obesity-binding protein 1) (OB-BP1) (CD antigen CD327)|SIGLEC6 CD33L CD33L1 OBBP1|sialic_acid-binding_ig-like_lectin_6|siglec-6|cd33_antigen-like_1|cdw327|obesity-binding_protein_1|ob-bp1|cd_antigen_cd327|sialic_acid-binding_ig-like_lectin_6|siglec-6|cd33_antigen-like_1|cdw327|obesity-binding_protei…
O43704|ST1B1_HUMAN|Sulfotransferase 1B1 (ST1B1) (EC 2.8.2.1) (Sulfotransferase 1B2) (Sulfotransferase family cytosolic 1B member 1) (Thyroid hormone sulfotransferase)|SULT1B1 ST1B2 SULT1B2|sulfotransferase_1b1|st1b1|ec_2.8.2.1|sulfotransferase_1b2|sulfotransferase_family_cytosolic_1b_member_1|thyroid_hormone_sulfotransferase|sulfotransferase_1b1|st1b1|sulfotransferase_1b2|sulfotransferase_family_…
O43707|ACTN4_HUMAN|Alpha-actinin-4 (Non-muscle alpha-actinin 4)|ACTN4|alpha-actinin-4|non-muscle_alpha-actinin_4|alpha-actinin-4|non-muscle_alpha-actinin_4
O43708|MAAI_HUMAN|Maleylacetoacetate isomerase (MAAI) (EC 5.2.1.2) (GSTZ1-1) (Glutathione S-transferase zeta 1) (EC 2.5.1.18)|GSTZ1 MAAI|maleylacetoacetate_isomerase|maai|ec_5.2.1.2|gstz1-1|glutathione_s-transferase_zeta_1|ec_2.5.1.18|maleylacetoacetate_isomerase|maai|gstz1-1|glutathione_s-transferase_zeta_1
O43709|BUD23_HUMAN|18S rRNA (guanine-N(7))-methyltransferase (EC 2.1.1.-) (Bud site selection protein 23 homolog) (Metastasis-related methyltransferase 1) (Williams-Beuren syndrome chromosomal region 22 protein) (rRNA methyltransferase and ribosome maturation factor)|BUD23 MERM1 WBSCR22 HUSSY-03 PP3381|18s_rrna|guanine-n(7))-methyltransferase|ec_2.1.1.-|bud_site_selection_protein_23_homolog|metas…
O43711|TLX3_HUMAN|T-cell leukemia homeobox protein 3 (Homeobox protein Hox-11L2)|TLX3 HOX11L2|t-cell_leukemia_homeobox_protein_3|homeobox_protein_hox-11l2|t-cell_leukemia_homeobox_protein_3|homeobox_protein_hox-11l2
O43715|TRIA1_HUMAN|TP53-regulated inhibitor of apoptosis 1 (Protein 15E1.1) (WF-1) (p53-inducible cell-survival factor) (p53CSV)|TRIAP1 15E1.1 HSPC132|tp53-regulated_inhibitor_of_apoptosis_1|protein_15e1.1|wf-1|p53-inducible_cell-survival_factor|p53csv|tp53-regulated_inhibitor_of_apoptosis_1|protein_15e11|wf-1|p53-inducible_cell-survival_factor|p53csv
O43716|GATC_HUMAN|Glutamyl-tRNA(Gln) amidotransferase subunit C, mitochondrial (Glu-AdT subunit C) (EC 6.3.5.-) (Protein 15E1.2)|GATC 15E1.2|glutamyl-trna(gln)_amidotransferase_subunit_c,_mitochondrial|glu-adt_subunit_c|ec_6.3.5.-|protein_15e1.2|glutamyl-trna(gln)_amidotransferase_subunit_c,_mitochondrial|glu-adt_subunit_c|protein_15e12
O43719|HTSF1_HUMAN|17S U2 SnRNP complex component HTATSF1 (HIV Tat-specific factor 1) (Tat-SF1)|HTATSF1|17s_u2_snrnp_complex_component_htatsf1|hiv_tat-specific_factor_1|tat-sf1|17s_u2_snrnp_complex_component_htatsf1|hiv_tat-specific_factor_1|tat-sf1
O43731|ERD23_HUMAN|ER lumen protein-retaining receptor 3 (KDEL endoplasmic reticulum protein retention receptor 3) (KDEL receptor 3)|KDELR3 ERD23|er_lumen_protein-retaining_receptor_3|kdel_endoplasmic_reticulum_protein_retention_receptor_3|kdel_receptor_3|er_lumen_protein-retaining_receptor_3|kdel_endoplasmic_reticulum_protein_retention_receptor_3|kdel_receptor_3
O43734|CIKS_HUMAN|E3 ubiquitin ligase TRAF3IP2 (EC 2.3.2.27) (Adapter protein CIKS) (Connection to IKK and SAPK/JNK) (E3 ubiquitin-protein ligase CIKS) (Nuclear factor NF-kappa-B activator 1) (ACT1) (TRAF3-interacting protein 2)|TRAF3IP2 C6orf2 C6orf4 C6orf5 C6orf6|e3_ubiquitin_ligase_traf3ip2|ec_2.3.2.27|adapter_protein_ciks|connection_to_ikk_and_sapk/jnk|e3_ubiquitin-protein_ligase_ciks|nuclear…
O43739|CYH3_HUMAN|Cytohesin-3 (ARF nucleotide-binding site opener 3) (Protein ARNO3) (General receptor of phosphoinositides 1) (Grp1) (PH, SEC7 and coiled-coil domain-containing protein 3)|CYTH3 ARNO3 GRP1 PSCD3|cytohesin-3|arf_nucleotide-binding_site_opener_3|protein_arno3|general_receptor_of_phosphoinositides_1|grp1|ph,_sec7_and_coiled-coil_domain-containing_protein_3|cytohesin-3|arf_nucleotide…
O43741|AAKB2_HUMAN|5'-AMP-activated protein kinase subunit beta-2 (AMPK subunit beta-2)|PRKAB2|5'-amp-activated_protein_kinase_subunit_beta-2|ampk_subunit_beta-2|5'-amp-activated_protein_kinase_subunit_beta-2|ampk_subunit_beta-2
O43745|CHP2_HUMAN|Calcineurin B homologous protein 2 (Hepatocellular carcinoma-associated antigen 520)|CHP2 HCA520|calcineurin_b_homologous_protein_2|hepatocellular_carcinoma-associated_antigen_520|calcineurin_b_homologous_protein_2|hepatocellular_carcinoma-associated_antigen_520
O43747|AP1G1_HUMAN|AP-1 complex subunit gamma-1 (Adaptor protein complex AP-1 subunit gamma-1) (Adaptor-related protein complex 1 subunit gamma-1) (Clathrin assembly protein complex 1 gamma-1 large chain) (Gamma1-adaptin) (Golgi adaptor HA1/AP1 adaptin subunit gamma-1)|AP1G1 ADTG CLAPG1|ap-1_complex_subunit_gamma-1|adaptor_protein_complex_ap-1_subunit_gamma-1|adaptor-related_protein_complex_1_sub…
O43749|OR1F1_HUMAN|Olfactory receptor 1F1 (Olfactory receptor 16-35) (OR16-35) (Olfactory receptor 1F10) (Olfactory receptor 1F4) (Olfactory receptor 1F5) (Olfactory receptor 1F6) (Olfactory receptor 1F7) (Olfactory receptor 1F8) (Olfactory receptor 1F9) (Olfactory receptor OR16-4)|OR1F1 OLFMF OR1F10 OR1F4 OR1F5 OR1F6 OR1F7 OR1F8 OR1F9|olfactory_receptor_1f1|olfactory_receptor_16-35|or16-35|olfac…
O43752|STX6_HUMAN|Syntaxin-6|STX6|syntaxin-6|syntaxin-6
O43759|SNG1_HUMAN|Synaptogyrin-1|SYNGR1|synaptogyrin-1|synaptogyrin-1
O43760|SNG2_HUMAN|Synaptogyrin-2 (Cellugyrin)|SYNGR2 UNQ352/PRO615|synaptogyrin-2|cellugyrin|synaptogyrin-2|cellugyrin
O43761|SNG3_HUMAN|Synaptogyrin-3|SYNGR3|synaptogyrin-3|synaptogyrin-3
O43763|TLX2_HUMAN|T-cell leukemia homeobox protein 2 (Homeobox protein Hox-11L1) (Neural crest homeobox protein)|TLX2 HOX11L1 NCX|t-cell_leukemia_homeobox_protein_2|homeobox_protein_hox-11l1|neural_crest_homeobox_protein|t-cell_leukemia_homeobox_protein_2|homeobox_protein_hox-11l1|neural_crest_homeobox_protein
O43765|SGTA_HUMAN|Small glutamine-rich tetratricopeptide repeat-containing protein alpha (Alpha-SGT) (Vpu-binding protein) (UBP)|SGTA SGT SGT1|small_glutamine-rich_tetratricopeptide_repeat-containing_protein_alpha|alpha-sgt|vpu-binding_protein|ubp|small_glutamine-rich_tetratricopeptide_repeat-containing_protein_alpha|alpha-sgt|vpu-binding_protein|ubp
O43766|LIAS_HUMAN|Lipoyl synthase, mitochondrial (EC 2.8.1.8) (Lipoate synthase) (LS) (Lip-syn) (Lipoic acid synthase)|LIAS LAS HUSSY-01|lipoyl_synthase,_mitochondrial|ec_2.8.1.8|lipoate_synthase|ls|lip-syn|lipoic_acid_synthase|lipoyl_synthase,_mitochondrial|lipoate_synthase|ls|lip-syn|lipoic_acid_synthase|_precursor
O43768|ENSA_HUMAN|Alpha-endosulfine (ARPP-19e)|ENSA|alpha-endosulfine|arpp-19e|alpha-endosulfine|arpp-19e
O43772|MCAT_HUMAN|Mitochondrial carnitine/acylcarnitine carrier protein (Carnitine/acylcarnitine translocase) (CAC) (CACT) (Solute carrier family 25 member 20)|SLC25A20 CAC CACT|mitochondrial_carnitine/acylcarnitine_carrier_protein|carnitine/acylcarnitine_translocase|cac|cact|solute_carrier_family_25_member_20|mitochondrial_carnitine/acylcarnitine_carrier_protein|carnitine/acylcarnitine_transloca…
O43776|SYNC_HUMAN|Asparagine--tRNA ligase, cytoplasmic (EC 6.1.1.22) (Asparaginyl-tRNA synthetase) (AsnRS) (Asparaginyl-tRNA synthetase 1)|NARS1 NARS NRS|asparagine--trna_ligase,_cytoplasmic|ec_6.1.1.22|asparaginyl-trna_synthetase|asnrs|asparaginyl-trna_synthetase_1|asparagine--trna_ligase,_cytoplasmic|asparaginyl-trna_synthetase|asnrs|asparaginyl-trna_synthetase_1
O43781|DYRK3_HUMAN|Dual specificity tyrosine-phosphorylation-regulated kinase 3 (EC 2.7.12.1) (Regulatory erythroid kinase) (REDK)|DYRK3|dual_specificity_tyrosine-phosphorylation-regulated_kinase_3|ec_2.7.12.1|regulatory_erythroid_kinase|redk|dual_specificity_tyrosine-phosphorylation-regulated_kinase_3|regulatory_erythroid_kinase|redk
O43790|KRT86_HUMAN|Keratin, type II cuticular Hb6 (Hair keratin K2.11) (Keratin-86) (K86) (Type II hair keratin Hb6) (Type-II keratin Kb26)|KRT86 KRTHB6|keratin,_type_ii_cuticular_hb6|hair_keratin_k2.11|keratin-86|k86|type_ii_hair_keratin_hb6|type-ii_keratin_kb26|keratin,_type_ii_cuticular_hb6|hair_keratin_k211|keratin-86|k86|type_ii_hair_keratin_hb6|type-ii_keratin_kb26
O43791|SPOP_HUMAN|Speckle-type POZ protein (HIB homolog 1) (Roadkill homolog 1)|SPOP|speckle-type_poz_protein|hib_homolog_1|roadkill_homolog_1|speckle-type_poz_protein|hib_homolog_1|roadkill_homolog_1
O43795|MYO1B_HUMAN|Unconventional myosin-Ib (MYH-1c) (Myosin I alpha) (MMI-alpha) (MMIa)|MYO1B|unconventional_myosin-ib|myh-1c|myosin_i_alpha|mmi-alpha|mmia|unconventional_myosin-ib|myh-1c|myosin_i_alpha|mmi-alpha|mmia
O43805|SSNA1_HUMAN|Microtubule nucleation factor SSNA1 (Nuclear autoantigen of 14 kDa) (Sjoegren syndrome nuclear autoantigen 1)|SSNA1 NA14|microtubule_nucleation_factor_ssna1|nuclear_autoantigen_of_14_kda|sjoegren_syndrome_nuclear_autoantigen_1|microtubule_nucleation_factor_ssna1|nuclear_autoantigen_of_14_kda|sjoegren_syndrome_nuclear_autoantigen_1
O43808|PM34_HUMAN|Peroxisomal membrane protein PMP34 (34 kDa peroxisomal membrane protein) (Solute carrier family 25 member 17)|SLC25A17 PMP34|peroxisomal_membrane_protein_pmp34|34_kda_peroxisomal_membrane_protein|solute_carrier_family_25_member_17|peroxisomal_membrane_protein_pmp34|34_kda_peroxisomal_membrane_protein|solute_carrier_family_25_member_17
O43809|CPSF5_HUMAN|Cleavage and polyadenylation specificity factor subunit 5 (Cleavage and polyadenylation specificity factor 25 kDa subunit) (CPSF 25 kDa subunit) (Cleavage factor Im complex 25 kDa subunit) (CFIm25) (Nucleoside diphosphate-linked moiety X motif 21) (Nudix motif 21) (Nudix hydrolase 21) (Pre-mRNA cleavage factor Im 68 kDa subunit)|NUDT21 CFIM25 CPSF25 CPSF5|cleavage_and_polyadeny…
O43813|LANC1_HUMAN|Glutathione S-transferase LANCL1 (EC 2.5.1.18) (40 kDa erythrocyte membrane protein) (p40) (LanC-like protein 1)|LANCL1 GPR69A|glutathione_s-transferase_lancl1|ec_2.5.1.18|40_kda_erythrocyte_membrane_protein|p40|lanc-like_protein_1|glutathione_s-transferase_lancl1|40_kda_erythrocyte_membrane_protein|p40|lanc-like_protein_1
O43815|STRN_HUMAN|Striatin|STRN|striatin|striatin
O43818|U3IP2_HUMAN|U3 small nucleolar RNA-interacting protein 2 (RRP9 homolog) (U3 small nucleolar ribonucleoprotein-associated 55 kDa protein) (U3 snoRNP-associated 55 kDa protein) (U3-55K)|RRP9 RNU3IP2 U355K|u3_small_nucleolar_rna-interacting_protein_2|rrp9_homolog|u3_small_nucleolar_ribonucleoprotein-associated_55_kda_protein|u3_snornp-associated_55_kda_protein|u3-55k|u3_small_nucleolar_rna-in…
O43819|SCO2_HUMAN|Protein SCO2 homolog, mitochondrial|SCO2|protein_sco2_homolog,_mitochondrial|protein_sco2_homolog,_mitochondrial|_precursor
O43820|HYAL3_HUMAN|Hyaluronidase-3 (Hyal-3) (EC 3.2.1.35) (Hyaluronoglucosaminidase-3) (Lung carcinoma protein 3) (LuCa-3)|HYAL3 LUCA3|hyaluronidase-3|hyal-3|ec_3.2.1.35|hyaluronoglucosaminidase-3|lung_carcinoma_protein_3|luca-3|hyaluronidase-3|hyal-3|hyaluronoglucosaminidase-3|lung_carcinoma_protein_3|luca-3|_precursor
O43822|CF410_HUMAN|Cilia- and flagella-associated protein 410 (C21orf-HUMF09G8.5) (Leucine-rich repeat-containing protein 76) (YF5/A2)|CFAP410 C21orf2 LRRC76|cilia-_and_flagella-associated_protein_410|c21orf-humf09g8.5|leucine-rich_repeat-containing_protein_76|yf5/a2|cilia-_and_flagella-associated_protein_410|c21orf-humf09g85|leucine-rich_repeat-containing_protein_76|yf5/a2
O43823|AKAP8_HUMAN|A-kinase anchor protein 8 (AKAP-8) (A-kinase anchor protein 95 kDa) (AKAP 95)|AKAP8 AKAP95|a-kinase_anchor_protein_8|akap-8|a-kinase_anchor_protein_95_kda|akap_95|a-kinase_anchor_protein_8|akap-8|a-kinase_anchor_protein_95_kda|akap_95
O43825|B3GT2_HUMAN|Beta-1,3-galactosyltransferase 2 (Beta-1,3-GalTase 2) (Beta3Gal-T2) (Beta3GalT2) (EC 2.4.1.86) (UDP-galactose:2-acetamido-2-deoxy-D-glucose 3beta-galactosyltransferase 2)|B3GALT2|beta-1,3-galactosyltransferase_2|beta-1,3-galtase_2|beta3gal-t2|beta3galt2|ec_2.4.1.86|udp-galactose:2-acetamido-2-deoxy-d-glucose_3beta-galactosyltransferase_2|beta-1,3-galactosyltransferase_2|beta-1,…
O43826|G6PT1_HUMAN|Glucose-6-phosphate exchanger SLC37A4 (Glucose-5-phosphate transporter) (Glucose-6-phosphate translocase) (Solute carrier family 37 member 4) (Transformation-related gene 19 protein) (TRG-19)|SLC37A4 G6PT G6PT1 PRO0685 TRG19|glucose-6-phosphate_exchanger_slc37a4|glucose-5-phosphate_transporter|glucose-6-phosphate_translocase|solute_carrier_family_37_member_4|transformation-rela…
O43827|ANGL7_HUMAN|Angiopoietin-related protein 7 (Angiopoietin-like factor) (Angiopoietin-like protein 7) (Cornea-derived transcript 6 protein)|ANGPTL7 CDT6 UNQ313/PRO356|angiopoietin-related_protein_7|angiopoietin-like_factor|angiopoietin-like_protein_7|cornea-derived_transcript_6_protein|angiopoietin-related_protein_7|angiopoietin-like_factor|angiopoietin-like_protein_7|cornea-derived_transcri…
O43829|ZBT14_HUMAN|Zinc finger and BTB domain-containing protein 14 (Zinc finger protein 161 homolog) (Zfp-161) (Zinc finger protein 478) (Zinc finger protein 5 homolog) (ZF5) (Zfp-5) (hZF5)|ZBTB14 ZFP161 ZNF478|zinc_finger_and_btb_domain-containing_protein_14|zinc_finger_protein_161_homolog|zfp-161|zinc_finger_protein_478|zinc_finger_protein_5_homolog|zf5|zfp-5|hzf5|zinc_finger_and_btb_domain-co…
O43837|IDH3B_HUMAN|Isocitrate dehydrogenase [NAD] subunit beta, mitochondrial (Isocitric dehydrogenase subunit beta) (NAD(+)-specific ICDH subunit beta)|IDH3B|isocitrate_dehydrogenase_[nad]_subunit_beta,_mitochondrial|isocitric_dehydrogenase_subunit_beta|nad(+)-specific_icdh_subunit_beta|isocitrate_dehydrogenase_[nad]_subunit_beta,_mitochondrial|isocitric_dehydrogenase_subunit_beta|nad(+)-specifi…
O43847|NRDC_HUMAN|Nardilysin (EC 3.4.24.61) (N-arginine dibasic convertase) (NRD convertase) (NRD-C) (Nardilysin convertase)|NRDC NRD1|nardilysin|ec_3.4.24.61|n-arginine_dibasic_convertase|nrd_convertase|nrd-c|nardilysin_convertase|nardilysin|n-arginine_dibasic_convertase|nrd_convertase|nrd-c|nardilysin_convertase|_precursor
O43852|CALU_HUMAN|Calumenin (Crocalbin) (IEF SSP 9302)|CALU|calumenin|crocalbin|ief_ssp_9302|calumenin|crocalbin|ief_ssp_9302|_precursor
O43854|EDIL3_HUMAN|EGF-like repeat and discoidin I-like domain-containing protein 3 (Developmentally-regulated endothelial cell locus 1 protein) (Integrin-binding protein DEL1)|EDIL3 DEL1|egf-like_repeat_and_discoidin_i-like_domain-containing_protein_3|developmentally-regulated_endothelial_cell_locus_1_protein|integrin-binding_protein_del1|egf-like_repeat_and_discoidin_i-like_domain-containing_pr…
O43861|ATP9B_HUMAN|Probable phospholipid-transporting ATPase IIB (EC 7.6.2.1) (ATPase class II type 9B)|ATP9B ATPIIB NEO1L HUSSY-20|probable_phospholipid-transporting_atpase_iib|ec_7.6.2.1|atpase_class_ii_type_9b|probable_phospholipid-transporting_atpase_iib|atpase_class_ii_type_9b
O43865|SAHH2_HUMAN|S-adenosylhomocysteine hydrolase-like protein 1 (DC-expressed AHCY-like molecule) (IP(3)Rs binding protein released with IP(3)) (IRBIT) (Putative adenosylhomocysteinase 2) (S-adenosyl-L-homocysteine hydrolase 2) (AdoHcyase 2)|AHCYL1 DCAL IRBIT XPVKONA|s-adenosylhomocysteine_hydrolase-like_protein_1|dc-expressed_ahcy-like_molecule|ip(3)rs_binding_protein_released_with_ip(3|irbit…
O43866|CD5L_HUMAN|CD5 antigen-like (Apoptosis inhibitor expressed by macrophages) (hAIM) (CT-2) (IgM-associated peptide) (SP-alpha)|CD5L API6 UNQ203/PRO229|cd5_antigen-like|apoptosis_inhibitor_expressed_by_macrophages|haim|ct-2|igm-associated_peptide|sp-alpha|cd5_antigen-like|apoptosis_inhibitor_expressed_by_macrophages|haim|ct-2|igm-associated_peptide|sp-alpha|_precursor
O43868|S28A2_HUMAN|Sodium/nucleoside cotransporter 2 (Concentrative nucleoside transporter 2) (CNT 2) (hCNT2) (Na(+)/nucleoside cotransporter 2) (Sodium-coupled nucleoside transporter 2) (Sodium/purine nucleoside co-transporter) (SPNT) (Solute carrier family 28 member 2)|SLC28A2 CNT2|sodium/nucleoside_cotransporter_2|concentrative_nucleoside_transporter_2|cnt_2|hcnt2|na(+)/nucleoside_cotransporte…
O43889|CREB3_HUMAN|Cyclic AMP-responsive element-binding protein 3 (CREB-3) (cAMP-responsive element-binding protein 3) (Leucine zipper protein) (Luman) (Transcription factor LZIP-alpha) [Cleaved into: Processed cyclic AMP-responsive element-binding protein 3 (N-terminal Luman) (Transcriptionally active form)]|CREB3 LZIP|cyclic_amp-responsive_element-binding_protein_3|creb-3|camp-responsive_eleme…
O43895|XPP2_HUMAN|Xaa-Pro aminopeptidase 2 (EC 3.4.11.9) (Aminoacylproline aminopeptidase) (Membrane-bound aminopeptidase P) (Membrane-bound APP) (Membrane-bound AmP) (mAmP) (X-Pro aminopeptidase 2)|XPNPEP2|xaa-pro_aminopeptidase_2|ec_3.4.11.9|aminoacylproline_aminopeptidase|membrane-bound_aminopeptidase_p|membrane-bound_app|membrane-bound_amp|mamp|x-pro_aminopeptidase_2|xaa-pro_aminopeptidase_2|…
O43896|KIF1C_HUMAN|Kinesin-like protein KIF1C|KIF1C KIAA0706|kinesin-like_protein_kif1c|kinesin-like_protein_kif1c
O43897|TLL1_HUMAN|Tolloid-like protein 1 (EC 3.4.24.-)|TLL1 TLL|tolloid-like_protein_1|ec_3.4.24.-|tolloid-like_protein_1|_precursor
O43900|PRIC3_HUMAN|Prickle planar cell polarity protein 3 (LIM domain only protein 6) (LMO-6) (Prickle-like protein 3) (Pk3) (Triple LIM domain protein 6)|PRICKLE3 LMO6|prickle_planar_cell_polarity_protein_3|lim_domain_only_protein_6|lmo-6|prickle-like_protein_3|pk3|triple_lim_domain_protein_6|prickle_planar_cell_polarity_protein_3|lim_domain_only_protein_6|lmo-6|prickle-like_protein_3|pk3|triple…
O43903|GAS2_HUMAN|Growth arrest-specific protein 2 (GAS-2)|GAS2|growth_arrest-specific_protein_2|gas-2|growth_arrest-specific_protein_2|gas-2
O43909|EXTL3_HUMAN|Exostosin-like 3 (EC 2.4.1.223) (EXT-related protein 1) (Glucuronyl-galactosyl-proteoglycan 4-alpha-N-acetylglucosaminyltransferase) (Hereditary multiple exostoses gene isolog) (Multiple exostosis-like protein 3) (Putative tumor suppressor protein EXTL3)|EXTL3 EXTL1L EXTR1 KIAA0519|exostosin-like_3|ec_2.4.1.223|ext-related_protein_1|glucuronyl-galactosyl-proteoglycan_4-alpha-n-…
O43913|ORC5_HUMAN|Origin recognition complex subunit 5|ORC5 ORC5L|origin_recognition_complex_subunit_5|origin_recognition_complex_subunit_5
O43914|TYOBP_HUMAN|TYRO protein tyrosine kinase-binding protein (DNAX-activation protein 12) (Killer-activating receptor-associated protein) (KAR-associated protein)|TYROBP DAP12 KARAP|tyro_protein_tyrosine_kinase-binding_protein|dnax-activation_protein_12|killer-activating_receptor-associated_protein|kar-associated_protein|tyro_protein_tyrosine_kinase-binding_protein|dnax-activation_protein_12|k…
O43915|VEGFD_HUMAN|Vascular endothelial growth factor D (VEGF-D) (c-Fos-induced growth factor) (FIGF)|VEGFD FIGF|vascular_endothelial_growth_factor_d|vegf-d|c-fos-induced_growth_factor|figf|vascular_endothelial_growth_factor_d|vegf-d|c-fos-induced_growth_factor|figf|_precursor
O43916|CHST1_HUMAN|Carbohydrate sulfotransferase 1 (Galactose/N-acetylglucosamine/N-acetylglucosamine 6-O-sulfotransferase 1) (GST-1) (Keratan sulfate Gal-6 sulfotransferase) (KS6ST) (KSGal6ST) (KSST) (EC 2.8.2.21)|CHST1|carbohydrate_sulfotransferase_1|galactose/n-acetylglucosamine/n-acetylglucosamine_6-o-sulfotransferase_1|gst-1|keratan_sulfate_gal-6_sulfotransferase|ks6st|ksgal6st|ksst|ec_2.8.2…
O43918|AIRE_HUMAN|Autoimmune regulator (Autoimmune polyendocrinopathy candidiasis ectodermal dystrophy protein) (APECED protein)|AIRE APECED|autoimmune_regulator|autoimmune_polyendocrinopathy_candidiasis_ectodermal_dystrophy_protein|apeced_protein|autoimmune_regulator|autoimmune_polyendocrinopathy_candidiasis_ectodermal_dystrophy_protein|apeced_protein
O43920|NDUS5_HUMAN|NADH dehydrogenase [ubiquinone] iron-sulfur protein 5 (Complex I-15 kDa) (CI-15 kDa) (NADH-ubiquinone oxidoreductase 15 kDa subunit)|NDUFS5|nadh_dehydrogenase_[ubiquinone]_iron-sulfur_protein_5|complex_i-15_kda|ci-15_kda|nadh-ubiquinone_oxidoreductase_15_kda_subunit|nadh_dehydrogenase_[ubiquinone]_iron-sulfur_protein_5|complex_i-15_kda|ci-15_kda|nadh-ubiquinone_oxidoreductase_1…
O43921|EFNA2_HUMAN|Ephrin-A2 (EPH-related receptor tyrosine kinase ligand 6) (LERK-6) (HEK7 ligand) (HEK7-L)|EFNA2 EPLG6 LERK6|ephrin-a2|eph-related_receptor_tyrosine_kinase_ligand_6|lerk-6|hek7_ligand|hek7-l|ephrin-a2|eph-related_receptor_tyrosine_kinase_ligand_6|lerk-6|hek7_ligand|hek7-l|_precursor
O43924|PDE6D_HUMAN|Retinal rod rhodopsin-sensitive cGMP 3',5'-cyclic phosphodiesterase subunit delta (GMP-PDE delta) (Protein p17)|PDE6D PDED|retinal_rod_rhodopsin-sensitive_cgmp_3',5'-cyclic_phosphodiesterase_subunit_delta|gmp-pde_delta|protein_p17|retinal_rod_rhodopsin-sensitive_cgmp_3',5'-cyclic_phosphodiesterase_subunit_delta|gmp-pde_delta|protein_p17
O43927|CXL13_HUMAN|C-X-C motif chemokine 13 (Angie) (B cell-attracting chemokine 1) (BCA-1) (B lymphocyte chemoattractant) (CXC chemokine BLC) (Small-inducible cytokine B13)|CXCL13 BCA1 BLC SCYB13|c-x-c_motif_chemokine_13|angie|b_cell-attracting_chemokine_1|bca-1|b_lymphocyte_chemoattractant|cxc_chemokine_blc|small-inducible_cytokine_b13|c-x-c_motif_chemokine_13|angie|b_cell-attracting_chemokine_…
O43929|ORC4_HUMAN|Origin recognition complex subunit 4|ORC4 ORC4L|origin_recognition_complex_subunit_4|origin_recognition_complex_subunit_4
O43933|PEX1_HUMAN|Peroxisomal ATPase PEX1 (EC 3.6.4.-) (Peroxin-1) (Peroxisome biogenesis disorder protein 1) (Peroxisome biogenesis factor 1)|PEX1|peroxisomal_atpase_pex1|ec_3.6.4.-|peroxin-1|peroxisome_biogenesis_disorder_protein_1|peroxisome_biogenesis_factor_1|peroxisomal_atpase_pex1|peroxin-1|peroxisome_biogenesis_disorder_protein_1|peroxisome_biogenesis_factor_1
O60216|RAD21_HUMAN|Double-strand-break repair protein rad21 homolog (hHR21) (Nuclear matrix protein 1) (NXP-1) (SCC1 homolog) [Cleaved into: 64-kDa C-terminal product (64-kDa carboxy-terminal product) (65-kDa carboxy-terminal product)]|RAD21 HR21 KIAA0078 NXP1 SCC1|double-strand-break_repair_protein_rad21_homolog|hhr21|nuclear_matrix_protein_1|nxp-1|scc1_homolog)_[cleaved_into:_64-kda_c-terminal_…
O60218|AK1BA_HUMAN|Aldo-keto reductase family 1 member B10 (EC 1.1.1.300) (EC 1.1.1.54) (ARL-1) (Aldose reductase-like) (Aldose reductase-related protein) (ARP) (hARP) (Small intestine reductase) (SI reductase)|AKR1B10 AKR1B11|aldo-keto_reductase_family_1_member_b10|ec_1.1.1.300|ec_1.1.1.54|arl-1|aldose_reductase-like|aldose_reductase-related_protein|arp|harp|small_intestine_reductase|si_reductas…
O60220|TIM8A_HUMAN|Mitochondrial import inner membrane translocase subunit Tim8 A (Deafness dystonia protein 1) (X-linked deafness dystonia protein)|TIMM8A DDP DDP1 TIM8A|mitochondrial_import_inner_membrane_translocase_subunit_tim8_a|deafness_dystonia_protein_1|x-linked_deafness_dystonia_protein|mitochondrial_import_inner_membrane_translocase_subunit_tim8_a|deafness_dystonia_protein_1|x-linked_de…
O60229|KALRN_HUMAN|Kalirin (EC 2.7.11.1) (Huntingtin-associated protein-interacting protein) (Protein Duo) (Serine/threonine-protein kinase with Dbl- and pleckstrin homology domain)|KALRN DUET DUO HAPIP TRAD|kalirin|ec_2.7.11.1|huntingtin-associated_protein-interacting_protein|protein_duo|serine/threonine-protein_kinase_with_dbl-_and_pleckstrin_homology_domain|kalirin|huntingtin-associated_protei…
O60231|DHX16_HUMAN|Pre-mRNA-splicing factor ATP-dependent RNA helicase DHX16 (EC 3.6.4.13) (ATP-dependent RNA helicase #3) (DEAH-box protein 16)|DHX16 DBP2 DDX16 KIAA0577 PRP2|pre-mrna-splicing_factor_atp-dependent_rna_helicase_dhx16|ec_3.6.4.13|atp-dependent_rna_helicase_#3|deah-box_protein_16|pre-mrna-splicing_factor_atp-dependent_rna_helicase_dhx16|atp-dependent_rna_helicase_#3|deah-box_protei…
O60232|ZNRD2_HUMAN|Protein ZNRD2 (Autoantigen p27) (Sjoegren syndrome/scleroderma autoantigen 1) (Zinc ribbon domain-containing protein 2)|ZNRD2 SSSCA1|protein_znrd2|autoantigen_p27|sjoegren_syndrome/scleroderma_autoantigen_1|zinc_ribbon_domain-containing_protein_2|protein_znrd2|autoantigen_p27|sjoegren_syndrome/scleroderma_autoantigen_1|zinc_ribbon_domain-containing_protein_2
O60235|TM11D_HUMAN|Transmembrane protease serine 11D (EC 3.4.21.-) (Airway trypsin-like protease) [Cleaved into: Transmembrane protease serine 11D non-catalytic chain; Transmembrane protease serine 11D catalytic chain]|TMPRSS11D HAT|transmembrane_protease_serine_11d|ec_3.4.21.-|airway_trypsin-like_protease)_[cleaved_into:_transmembrane_protease_serine_11d_non-catalytic_chain;_transmembrane_protea…
O60237|MYPT2_HUMAN|Protein phosphatase 1 regulatory subunit 12B (Myosin phosphatase-targeting subunit 2) (Myosin phosphatase target subunit 2)|PPP1R12B MYPT2|protein_phosphatase_1_regulatory_subunit_12b|myosin_phosphatase-targeting_subunit_2|myosin_phosphatase_target_subunit_2|protein_phosphatase_1_regulatory_subunit_12b|myosin_phosphatase-targeting_subunit_2|myosin_phosphatase_target_subunit_2
O60238|BNI3L_HUMAN|BCL2/adenovirus E1B 19 kDa protein-interacting protein 3-like (Adenovirus E1B19K-binding protein B5) (BCL2/adenovirus E1B 19 kDa protein-interacting protein 3A) (NIP3-like protein X) (NIP3L)|BNIP3L BNIP3A BNIP3H NIX|bcl2/adenovirus_e1b_19_kda_protein-interacting_protein_3-like|adenovirus_e1b19k-binding_protein_b5|bcl2/adenovirus_e1b_19_kda_protein-interacting_protein_3a|nip3-li…
O60239|3BP5_HUMAN|SH3 domain-binding protein 5 (SH3BP-5) (SH3 domain-binding protein that preferentially associates with BTK)|SH3BP5 SAB|sh3_domain-binding_protein_5|sh3bp-5|sh3_domain-binding_protein_that_preferentially_associates_with_btk|sh3_domain-binding_protein_5|sh3bp-5|sh3_domain-binding_protein_that_preferentially_associates_with_btk
O60240|PLIN1_HUMAN|Perilipin-1 (Lipid droplet-associated protein)|PLIN1 PERI PLIN|perilipin-1|lipid_droplet-associated_protein|perilipin-1|lipid_droplet-associated_protein
O60241|AGRB2_HUMAN|Adhesion G protein-coupled receptor B2 (Brain-specific angiogenesis inhibitor 2)|ADGRB2 BAI2|adhesion_g_protein-coupled_receptor_b2|brain-specific_angiogenesis_inhibitor_2|adhesion_g_protein-coupled_receptor_b2|brain-specific_angiogenesis_inhibitor_2|_precursor
O60242|AGRB3_HUMAN|Adhesion G protein-coupled receptor B3 (Brain-specific angiogenesis inhibitor 3)|ADGRB3 BAI3 KIAA0550|adhesion_g_protein-coupled_receptor_b3|brain-specific_angiogenesis_inhibitor_3|adhesion_g_protein-coupled_receptor_b3|brain-specific_angiogenesis_inhibitor_3|_precursor
O60243|H6ST1_HUMAN|Heparan-sulfate 6-O-sulfotransferase 1 (HS6ST-1) (EC 2.8.2.-)|HS6ST1 HS6ST|heparan-sulfate_6-o-sulfotransferase_1|hs6st-1|ec_2.8.2.-|heparan-sulfate_6-o-sulfotransferase_1|hs6st-1
O60244|MED14_HUMAN|Mediator of RNA polymerase II transcription subunit 14 (Activator-recruited cofactor 150 kDa component) (ARC150) (Cofactor required for Sp1 transcriptional activation subunit 2) (CRSP complex subunit 2) (Mediator complex subunit 14) (RGR1 homolog) (hRGR1) (Thyroid hormone receptor-associated protein complex 170 kDa component) (Trap170) (Transcriptional coactivator CRSP150) (Vit…
O60248|SOX15_HUMAN|Transcription factor SOX-15 (Protein SOX-12) (Protein SOX-20) (SRY-box transcription factor 15)|SOX15 SOX12 SOX20 SOX26 SOX27|transcription_factor_sox-15|protein_sox-12|protein_sox-20|sry-box_transcription_factor_15|transcription_factor_sox-15|protein_sox-12|protein_sox-20|sry-box_transcription_factor_15
O60256|KPRB_HUMAN|Phosphoribosyl pyrophosphate synthase-associated protein 2 (PRPP synthase-associated protein 2) (41 kDa phosphoribosypyrophosphate synthetase-associated protein) (PAP41)|PRPSAP2|phosphoribosyl_pyrophosphate_synthase-associated_protein_2|prpp_synthase-associated_protein_2|41_kda_phosphoribosypyrophosphate_synthetase-associated_protein|pap41|phosphoribosyl_pyrophosphate_synthase-a…
O60258|FGF17_HUMAN|Fibroblast growth factor 17 (FGF-17)|FGF17 UNQ161/PRO187|fibroblast_growth_factor_17|fgf-17|fibroblast_growth_factor_17|fgf-17|_precursor
O60259|KLK8_HUMAN|Kallikrein-8 (hK8) (EC 3.4.21.118) (Neuropsin) (NP) (Ovasin) (Serine protease 19) (Serine protease TADG-14) (Tumor-associated differentially expressed gene 14 protein)|KLK8 NRPN PRSS19 TADG14 UNQ283/PRO322|kallikrein-8|hk8|ec_3.4.21.118|neuropsin|np|ovasin|serine_protease_19|serine_protease_tadg-14|tumor-associated_differentially_expressed_gene_14_protein|kallikrein-8|hk8|neurop…
O60260|PRKN_HUMAN|E3 ubiquitin-protein ligase parkin (Parkin) (EC 2.3.2.31) (Parkin RBR E3 ubiquitin-protein ligase) (Parkinson juvenile disease protein 2) (Parkinson disease protein 2)|PRKN PARK2|e3_ubiquitin-protein_ligase_parkin|parkin|ec_2.3.2.31|parkin_rbr_e3_ubiquitin-protein_ligase|parkinson_juvenile_disease_protein_2|parkinson_disease_protein_2|e3_ubiquitin-protein_ligase_parkin|parkin|pa…
O60264|SMCA5_HUMAN|SWI/SNF-related matrix-associated actin-dependent regulator of chromatin subfamily A member 5 (SWI/SNF-related matrix-associated actin-dependent regulator of chromatin A5) (EC 3.6.4.-) (Sucrose nonfermenting protein 2 homolog) (hSNF2H)|SMARCA5 SNF2H WCRF135|swi/snf-related_matrix-associated_actin-dependent_regulator_of_chromatin_subfamily_a_member_5|swi/snf-related_matrix-assoc…
O60266|ADCY3_HUMAN|Adenylate cyclase type 3 (EC 4.6.1.1) (ATP pyrophosphate-lyase 3) (Adenylate cyclase type III) (AC-III) (Adenylate cyclase, olfactive type) (Adenylyl cyclase 3) (AC3)|ADCY3 KIAA0511|adenylate_cyclase_type_3|ec_4.6.1.1|atp_pyrophosphate-lyase_3|adenylate_cyclase_type_iii|ac-iii|adenylate_cyclase,_olfactive_type|adenylyl_cyclase_3|ac3|adenylate_cyclase_type_3|atp_pyrophosphate-ly…
O60269|GRIN2_HUMAN|G protein-regulated inducer of neurite outgrowth 2 (GRIN2)|GPRIN2 KIAA0514|g_protein-regulated_inducer_of_neurite_outgrowth_2|grin2|g_protein-regulated_inducer_of_neurite_outgrowth_2|grin2
O60271|JIP4_HUMAN|C-Jun-amino-terminal kinase-interacting protein 4 (JIP-4) (JNK-interacting protein 4) (Cancer/testis antigen 89) (CT89) (Human lung cancer oncogene 6 protein) (HLC-6) (JNK-associated leucine-zipper protein) (JLP) (Mitogen-activated protein kinase 8-interacting protein 4) (Proliferation-inducing protein 6) (Protein highly expressed in testis) (PHET) (Sperm surface protein) (Sperm…
O60281|ZN292_HUMAN|Zinc finger protein 292|ZNF292 KIAA0530|zinc_finger_protein_292|zinc_finger_protein_292
O60282|KIF5C_HUMAN|Kinesin heavy chain isoform 5C (EC 3.6.4.-) (Kinesin heavy chain neuron-specific 2) (Kinesin-1)|KIF5C KIAA0531 NKHC2|kinesin_heavy_chain_isoform_5c|ec_3.6.4.-|kinesin_heavy_chain_neuron-specific_2|kinesin-1|kinesin_heavy_chain_isoform_5c|kinesin_heavy_chain_neuron-specific_2|kinesin-1
O60284|ST18_HUMAN|Suppression of tumorigenicity 18 protein (Zinc finger protein 387)|ST18 KIAA0535 ZNF387|suppression_of_tumorigenicity_18_protein|zinc_finger_protein_387|suppression_of_tumorigenicity_18_protein|zinc_finger_protein_387
O60285|NUAK1_HUMAN|NUAK family SNF1-like kinase 1 (EC 2.7.11.1) (AMPK-related protein kinase 5) (ARK5) (Omphalocele kinase 1)|NUAK1 ARK5 KIAA0537 OMPHK1|nuak_family_snf1-like_kinase_1|ec_2.7.11.1|ampk-related_protein_kinase_5|ark5|omphalocele_kinase_1|nuak_family_snf1-like_kinase_1|ampk-related_protein_kinase_5|ark5|omphalocele_kinase_1
O60291|MGRN1_HUMAN|E3 ubiquitin-protein ligase MGRN1 (EC 2.3.2.27) (Mahogunin RING finger protein 1) (RING finger protein 156) (RING-type E3 ubiquitin transferase MGRN1)|MGRN1 KIAA0544 RNF156|e3_ubiquitin-protein_ligase_mgrn1|ec_2.3.2.27|mahogunin_ring_finger_protein_1|ring_finger_protein_156|ring-type_e3_ubiquitin_transferase_mgrn1|e3_ubiquitin-protein_ligase_mgrn1|mahogunin_ring_finger_protein_…
O60292|SI1L3_HUMAN|Signal-induced proliferation-associated 1-like protein 3 (SIPA1-like protein 3) (SPA-1-like protein 3)|SIPA1L3 KIAA0545 SPAL3|signal-induced_proliferation-associated_1-like_protein_3|sipa1-like_protein_3|spa-1-like_protein_3|signal-induced_proliferation-associated_1-like_protein_3|sipa1-like_protein_3|spa-1-like_protein_3
O60293|ZC3H1_HUMAN|Zinc finger C3H1 domain-containing protein (Coiled-coil domain-containing protein 131) (Proline/serine-rich coiled-coil protein 2)|ZFC3H1 CCDC131 KIAA0546 PSRC2|zinc_finger_c3h1_domain-containing_protein|coiled-coil_domain-containing_protein_131|proline/serine-rich_coiled-coil_protein_2|zinc_finger_c3h1_domain-containing_protein|coiled-coil_domain-containing_protein_131|proline…
O60294|TYW4_HUMAN|tRNA wybutosine-synthesizing protein 4 (tRNA yW-synthesizing protein 4) (EC 2.1.1.290) (EC 2.3.1.231) (Leucine carboxyl methyltransferase 2) (tRNA(Phe) (7-(3-amino-3-(methoxycarbonyl)propyl)wyosine(37)-N)-methoxycarbonyltransferase) (tRNA(Phe) (7-(3-amino-3-carboxypropyl)wyosine(37)-O)-methyltransferase)|LCMT2 KIAA0547 TYW4|trna_wybutosine-synthesizing_protein_4|trna_yw-synthesi…
O60296|TRAK2_HUMAN|Trafficking kinesin-binding protein 2 (Amyotrophic lateral sclerosis 2 chromosomal region candidate gene 3 protein)|TRAK2 ALS2CR3 KIAA0549|trafficking_kinesin-binding_protein_2|amyotrophic_lateral_sclerosis_2_chromosomal_region_candidate_gene_3_protein|trafficking_kinesin-binding_protein_2|amyotrophic_lateral_sclerosis_2_chromosomal_region_candidate_gene_3_protein
O60303|KATIP_HUMAN|Katanin-interacting protein|KATNIP KIAA0556|katanin-interacting_protein|katanin-interacting_protein
O60304|ZN500_HUMAN|Zinc finger protein 500 (Zinc finger protein with KRAB and SCAN domains 18)|ZNF500 KIAA0557 ZKSCAN18|zinc_finger_protein_500|zinc_finger_protein_with_krab_and_scan_domains_18|zinc_finger_protein_500|zinc_finger_protein_with_krab_and_scan_domains_18
O60306|AQR_HUMAN|RNA helicase aquarius (EC 3.6.4.13) (Intron-binding protein of 160 kDa) (IBP160)|AQR KIAA0560|rna_helicase_aquarius|ec_3.6.4.13|intron-binding_protein_of_160_kda|ibp160|rna_helicase_aquarius|intron-binding_protein_of_160_kda|ibp160
O60307|MAST3_HUMAN|Microtubule-associated serine/threonine-protein kinase 3 (EC 2.7.11.1)|MAST3 KIAA0561|microtubule-associated_serine/threonine-protein_kinase_3|ec_2.7.11.1|microtubule-associated_serine/threonine-protein_kinase_3
O60308|CE104_HUMAN|Centrosomal protein of 104 kDa (Cep104)|CEP104 KIAA0562|centrosomal_protein_of_104_kda|cep104|centrosomal_protein_of_104_kda|cep104
O60312|AT10A_HUMAN|Phospholipid-transporting ATPase VA (EC 7.6.2.1) (ATPase class V type 10A) (Aminophospholipid translocase VA) (P4-ATPase flippase complex alpha subunit ATP10A)|ATP10A ATP10C ATPVA ATPVC KIAA0566|phospholipid-transporting_atpase_va|ec_7.6.2.1|atpase_class_v_type_10a|aminophospholipid_translocase_va|p4-atpase_flippase_complex_alpha_subunit_atp10a|phospholipid-transporting_atpase_…
O60313|OPA1_HUMAN|Dynamin-like GTPase OPA1, mitochondrial (EC 3.6.5.5) (Optic atrophy protein 1) [Cleaved into: Dynamin-like GTPase OPA1, long form (L-OPA1); Dynamin-like GTPase OPA1, short form (S-OPA1)]|OPA1 KIAA0567|dynamin-like_gtpase_opa1,_mitochondrial|ec_3.6.5.5|optic_atrophy_protein_1)_[cleaved_into:_dynamin-like_gtpase_opa1,_long_form|l-opa1);_dynamin-like_gtpase_opa1,_short_form|s-opa1)…
O60315|ZEB2_HUMAN|Zinc finger E-box-binding homeobox 2 (Smad-interacting protein 1) (SMADIP1) (Zinc finger homeobox protein 1b)|ZEB2 KIAA0569 SIP1 ZFHX1B ZFX1B HRIHFB2411|zinc_finger_e-box-binding_homeobox_2|smad-interacting_protein_1|smadip1|zinc_finger_homeobox_protein_1b|zinc_finger_e-box-binding_homeobox_2|smad-interacting_protein_1|smadip1|zinc_finger_homeobox_protein_1b
O60318|GANP_HUMAN|Germinal-center associated nuclear protein (GANP) (EC 2.3.1.48) (80 kDa MCM3-associated protein) (MCM3 acetylating protein) (MCM3AP) (EC 2.3.1.-) (MCM3 acetyltransferase)|MCM3AP GANP KIAA0572 MAP80|germinal-center_associated_nuclear_protein|ganp|ec_2.3.1.48|80_kda_mcm3-associated_protein|mcm3_acetylating_protein|mcm3ap|ec_2.3.1.-|mcm3_acetyltransferase|germinal-center_associated…
O60331|PI51C_HUMAN|Phosphatidylinositol 4-phosphate 5-kinase type-1 gamma (PIP5K1gamma) (PtdIns(4)P-5-kinase 1 gamma) (EC 2.7.1.68) (Type I phosphatidylinositol 4-phosphate 5-kinase gamma)|PIP5K1C KIAA0589|phosphatidylinositol_4-phosphate_5-kinase_type-1_gamma|pip5k1gamma|ptdins(4)p-5-kinase_1_gamma|ec_2.7.1.68|type_i_phosphatidylinositol_4-phosphate_5-kinase_gamma|phosphatidylinositol_4-phosphat…
O60333|KIF1B_HUMAN|Kinesin-like protein KIF1B (Klp) (EC 5.6.1.3)|KIF1B KIAA0591 KIAA1448|kinesin-like_protein_kif1b|klp|ec_5.6.1.3|kinesin-like_protein_kif1b|klp
O60336|MABP1_HUMAN|Mitogen-activated protein kinase-binding protein 1 (JNK-binding protein 1) (JNKBP-1)|MAPKBP1 JNKBP1 KIAA0596|mitogen-activated_protein_kinase-binding_protein_1|jnk-binding_protein_1|jnkbp-1|mitogen-activated_protein_kinase-binding_protein_1|jnk-binding_protein_1|jnkbp-1
O60337|MARH6_HUMAN|E3 ubiquitin-protein ligase MARCHF6 (EC 2.3.2.27) (Doa10 homolog) (Membrane-associated RING finger protein 6) (Membrane-associated RING-CH protein VI) (MARCH-VI) (Protein TEB-4) (RING finger protein 176) (RING-type E3 ubiquitin transferase MARCHF6)|MARCHF6 KIAA0597 MARCH6 RNF176 TEB4|e3_ubiquitin-protein_ligase_marchf6|ec_2.3.2.27|doa10_homolog|membrane-associated_ring_finger_p…
O60341|KDM1A_HUMAN|Lysine-specific histone demethylase 1A (EC 1.14.99.66) (BRAF35-HDAC complex protein BHC110) (Flavin-containing amine oxidase domain-containing protein 2) ([histone H3]-dimethyl-L-lysine(4) FAD-dependent demethylase 1A)|KDM1A AOF2 KDM1 KIAA0601 LSD1|lysine-specific_histone_demethylase_1a|ec_1.14.99.66|braf35-hdac_complex_protein_bhc110|flavin-containing_amine_oxidase_domain-cont…
O60343|TBCD4_HUMAN|TBC1 domain family member 4 (Akt substrate of 160 kDa) (AS160)|TBC1D4 AS160 KIAA0603|tbc1_domain_family_member_4|akt_substrate_of_160_kda|as160|tbc1_domain_family_member_4|akt_substrate_of_160_kda|as160
O60346|PHLP1_HUMAN|PH domain leucine-rich repeat-containing protein phosphatase 1 (EC 3.1.3.16) (Pleckstrin homology domain-containing family E member 1) (PH domain-containing family E member 1) (Suprachiasmatic nucleus circadian oscillatory protein) (hSCOP)|PHLPP1 KIAA0606 PHLPP PLEKHE1 SCOP|ph_domain_leucine-rich_repeat-containing_protein_phosphatase_1|ec_3.1.3.16|pleckstrin_homology_domain-con…
O60353|FZD6_HUMAN|Frizzled-6 (Fz-6) (hFz6)|FZD6|frizzled-6|fz-6|hfz6|frizzled-6|fz-6|hfz6|_precursor
O60356|NUPR1_HUMAN|Nuclear protein 1 (Candidate of metastasis 1) (Protein p8)|NUPR1 COM1|nuclear_protein_1|candidate_of_metastasis_1|protein_p8|nuclear_protein_1|candidate_of_metastasis_1|protein_p8
O60359|CCG3_HUMAN|Voltage-dependent calcium channel gamma-3 subunit (Neuronal voltage-gated calcium channel gamma-3 subunit) (Transmembrane AMPAR regulatory protein gamma-3) (TARP gamma-3)|CACNG3|voltage-dependent_calcium_channel_gamma-3_subunit|neuronal_voltage-gated_calcium_channel_gamma-3_subunit|transmembrane_ampar_regulatory_protein_gamma-3|tarp_gamma-3|voltage-dependent_calcium_channel_gamm…
O60381|HBP1_HUMAN|HMG box-containing protein 1 (HMG box transcription factor 1) (High mobility group box transcription factor 1)|HBP1|hmg_box-containing_protein_1|hmg_box_transcription_factor_1|high_mobility_group_box_transcription_factor_1|hmg_box-containing_protein_1|hmg_box_transcription_factor_1|high_mobility_group_box_transcription_factor_1
O60383|GDF9_HUMAN|Growth/differentiation factor 9 (GDF-9)|GDF9|growth/differentiation_factor_9|gdf-9|growth/differentiation_factor_9|gdf-9|_precursor
O60391|NMD3B_HUMAN|Glutamate receptor ionotropic, NMDA 3B (GluN3B) (N-methyl-D-aspartate receptor subtype 3B) (NMDAR3B) (NR3B)|GRIN3B|glutamate_receptor_ionotropic,_nmda_3b|glun3b|n-methyl-d-aspartate_receptor_subtype_3b|nmdar3b|nr3b|glutamate_receptor_ionotropic,_nmda_3b|glun3b|n-methyl-d-aspartate_receptor_subtype_3b|nmdar3b|nr3b|_precursor
O60393|NOBOX_HUMAN|Homeobox protein NOBOX|NOBOX|homeobox_protein_nobox|homeobox_protein_nobox
O60423|AT8B3_HUMAN|Phospholipid-transporting ATPase IK (EC 7.6.2.1) (ATPase class I type 8B member 3)|ATP8B3 ATP1K FOS37502_2|phospholipid-transporting_atpase_ik|ec_7.6.2.1|atpase_class_i_type_8b_member_3|phospholipid-transporting_atpase_ik|atpase_class_i_type_8b_member_3
O60427|FADS1_HUMAN|Acyl-CoA (8-3)-desaturase (EC 1.14.19.44) (Delta(5) fatty acid desaturase) (D5D) (Delta(5) desaturase) (Delta-5 desaturase) (Fatty acid desaturase 1)|FADS1 FADSD5|acyl-coa|8-3)-desaturase|ec_1.14.19.44|delta(5)_fatty_acid_desaturase|d5d|delta(5)_desaturase|delta-5_desaturase|fatty_acid_desaturase_1|acyl-coa_(8-3)-desaturase|delta(5)_fatty_acid_desaturase|d5d|delta(5)_desaturase…
O60437|PEPL_HUMAN|Periplakin (190 kDa paraneoplastic pemphigus antigen) (195 kDa cornified envelope precursor protein)|PPL KIAA0568|periplakin|190_kda_paraneoplastic_pemphigus_antigen|195_kda_cornified_envelope_precursor_protein|periplakin|190_kda_paraneoplastic_pemphigus_antigen|195_kda_cornified_envelope_precursor_protein
O60443|GSDME_HUMAN|Gasdermin-E (Inversely correlated with estrogen receptor expression 1) (ICERE-1) (Non-syndromic hearing impairment protein 5) [Cleaved into: Gasdermin-E, N-terminal (GSDME-NT); Gasdermin-E, C-terminal (GSDME-CT)]|GSDME DFNA5 ICERE1|gasdermin-e|inversely_correlated_with_estrogen_receptor_expression_1|icere-1|non-syndromic_hearing_impairment_protein_5)_[cleaved_into:_gasdermin-e,…
O60447|EVI5_HUMAN|Ecotropic viral integration site 5 protein homolog (EVI-5) (Neuroblastoma stage 4S gene protein)|EVI5 NB4S|ecotropic_viral_integration_site_5_protein_homolog|evi-5|neuroblastoma_stage_4s_gene_protein|ecotropic_viral_integration_site_5_protein_homolog|evi-5|neuroblastoma_stage_4s_gene_protein
O60449|LY75_HUMAN|Lymphocyte antigen 75 (Ly-75) (C-type lectin domain family 13 member B) (DEC-205) (gp200-MR6) (CD antigen CD205)|LY75 CD205 CLEC13B|lymphocyte_antigen_75|ly-75|c-type_lectin_domain_family_13_member_b|dec-205|gp200-mr6|cd_antigen_cd205|lymphocyte_antigen_75|ly-75|c-type_lectin_domain_family_13_member_b|dec-205|gp200-mr6|cd205|_precursor
O60462|NRP2_HUMAN|Neuropilin-2 (Vascular endothelial cell growth factor 165 receptor 2)|NRP2 VEGF165R2|neuropilin-2|vascular_endothelial_cell_growth_factor_165_receptor_2|neuropilin-2|vascular_endothelial_cell_growth_factor_165_receptor_2|_precursor
O60469|DSCAM_HUMAN|Cell adhesion molecule DSCAM (CHD2) (Down syndrome cell adhesion molecule)|DSCAM|cell_adhesion_molecule_dscam|chd2|down_syndrome_cell_adhesion_molecule|cell_adhesion_molecule_dscam|chd2|down_syndrome_cell_adhesion_molecule|_precursor
O60476|MA1A2_HUMAN|Mannosyl-oligosaccharide 1,2-alpha-mannosidase IB (EC 3.2.1.113) (Mannosidase alpha class 1A member 2) (Processing alpha-1,2-mannosidase IB) (Alpha-1,2-mannosidase IB)|MAN1A2 MAN1B|mannosyl-oligosaccharide_1,2-alpha-mannosidase_ib|ec_3.2.1.113|mannosidase_alpha_class_1a_member_2|processing_alpha-1,2-mannosidase_ib|alpha-1,2-mannosidase_ib|mannosyl-oligosaccharide_1,2-alpha-mann…
O60477|BRNP1_HUMAN|BMP/retinoic acid-inducible neural-specific protein 1 (Deleted in bladder cancer protein 1)|BRINP1 DBC1 DBCCR1 FAM5A IB3089A|bmp/retinoic_acid-inducible_neural-specific_protein_1|deleted_in_bladder_cancer_protein_1|bmp/retinoic_acid-inducible_neural-specific_protein_1|deleted_in_bladder_cancer_protein_1|_precursor
O60478|G137B_HUMAN|Integral membrane protein GPR137B (Transmembrane 7 superfamily member 1 protein)|GPR137B TM7SF1|integral_membrane_protein_gpr137b|transmembrane_7_superfamily_member_1_protein|integral_membrane_protein_gpr137b|transmembrane_7_superfamily_member_1_protein
O60479|DLX3_HUMAN|Homeobox protein DLX-3|DLX3|homeobox_protein_dlx-3|homeobox_protein_dlx-3
O60481|ZIC3_HUMAN|Zinc finger protein ZIC 3 (Zinc finger protein 203) (Zinc finger protein of the cerebellum 3)|ZIC3 ZNF203|zinc_finger_protein_zic_3|zinc_finger_protein_203|zinc_finger_protein_of_the_cerebellum_3|zinc_finger_protein_zic_3|zinc_finger_protein_203|zinc_finger_protein_of_the_cerebellum_3
O60486|PLXC1_HUMAN|Plexin-C1 (Virus-encoded semaphorin protein receptor) (CD antigen CD232)|PLXNC1 VESPR|plexin-c1|virus-encoded_semaphorin_protein_receptor|cd_antigen_cd232|plexin-c1|virus-encoded_semaphorin_protein_receptor|cd232|_precursor
O60487|MPZL2_HUMAN|Myelin protein zero-like protein 2 (Epithelial V-like antigen 1)|MPZL2 EVA EVA1 UNQ606/PRO1192|myelin_protein_zero-like_protein_2|epithelial_v-like_antigen_1|myelin_protein_zero-like_protein_2|epithelial_v-like_antigen_1|_precursor
O60488|ACSL4_HUMAN|Long-chain-fatty-acid--CoA ligase 4 (EC 6.2.1.3) (Arachidonate--CoA ligase) (EC 6.2.1.15) (Long-chain acyl-CoA synthetase 4) (LACS 4)|ACSL4 ACS4 FACL4 LACS4|long-chain-fatty-acid--coa_ligase_4|ec_6.2.1.3|arachidonate--coa_ligase|ec_6.2.1.15|long-chain_acyl-coa_synthetase_4|lacs_4|long-chain-fatty-acid--coa_ligase_4|arachidonate--coa_ligase|long-chain_acyl-coa_synthetase_4|lacs_4
O60493|SNX3_HUMAN|Sorting nexin-3 (Protein SDP3)|SNX3|sorting_nexin-3|protein_sdp3|sorting_nexin-3|protein_sdp3
O60494|CUBN_HUMAN|Cubilin (460 kDa receptor) (Intestinal intrinsic factor receptor) (Intrinsic factor-cobalamin receptor) (Intrinsic factor-vitamin B12 receptor)|CUBN IFCR|cubilin|460_kda_receptor|intestinal_intrinsic_factor_receptor|intrinsic_factor-cobalamin_receptor|intrinsic_factor-vitamin_b12_receptor|cubilin|460_kda_receptor|intestinal_intrinsic_factor_receptor|intrinsic_factor-cobalamin_re…
O60496|DOK2_HUMAN|Docking protein 2 (Downstream of tyrosine kinase 2) (p56(dok-2))|DOK2|docking_protein_2|downstream_of_tyrosine_kinase_2|p56(dok-2|docking_protein_2|downstream_of_tyrosine_kinase_2|p56(dok-2)
O60499|STX10_HUMAN|Syntaxin-10 (Syn10)|STX10 SYN10|syntaxin-10|syn10|syntaxin-10|syn10
O60500|NPHN_HUMAN|Nephrin (Renal glomerulus-specific cell adhesion receptor)|NPHS1 NPHN|nephrin|renal_glomerulus-specific_cell_adhesion_receptor|nephrin|renal_glomerulus-specific_cell_adhesion_receptor|_precursor
O60502|OGA_HUMAN|Protein O-GlcNAcase (OGA) (EC 3.2.1.169) (Beta-N-acetylglucosaminidase) (Beta-N-acetylhexosaminidase) (Beta-hexosaminidase) (Meningioma-expressed antigen 5) (N-acetyl-beta-D-glucosaminidase) (N-acetyl-beta-glucosaminidase) (Nuclear cytoplasmic O-GlcNAcase and acetyltransferase) (NCOAT)|OGA HEXC KIAA0679 MEA5 MGEA5|protein_o-glcnacase|oga|ec_3.2.1.169|beta-n-acetylglucosaminidase|…
O60503|ADCY9_HUMAN|Adenylate cyclase type 9 (EC 4.6.1.1) (ATP pyrophosphate-lyase 9) (Adenylate cyclase type IX) (ACIX) (Adenylyl cyclase 9) (AC9)|ADCY9 KIAA0520|adenylate_cyclase_type_9|ec_4.6.1.1|atp_pyrophosphate-lyase_9|adenylate_cyclase_type_ix|acix|adenylyl_cyclase_9|ac9|adenylate_cyclase_type_9|atp_pyrophosphate-lyase_9|adenylate_cyclase_type_ix|acix|adenylyl_cyclase_9|ac9
O60504|VINEX_HUMAN|Vinexin (SH3-containing adapter molecule 1) (SCAM-1) (Sorbin and SH3 domain-containing protein 3)|SORBS3 SCAM1|vinexin|sh3-containing_adapter_molecule_1|scam-1|sorbin_and_sh3_domain-containing_protein_3|vinexin|sh3-containing_adapter_molecule_1|scam-1|sorbin_and_sh3_domain-containing_protein_3
O60506|HNRPQ_HUMAN|Heterogeneous nuclear ribonucleoprotein Q (hnRNP Q) (Glycine- and tyrosine-rich RNA-binding protein) (GRY-RBP) (NS1-associated protein 1) (Synaptotagmin-binding, cytoplasmic RNA-interacting protein)|SYNCRIP HNRPQ NSAP1|heterogeneous_nuclear_ribonucleoprotein_q|hnrnp_q|glycine-_and_tyrosine-rich_rna-binding_protein|gry-rbp|ns1-associated_protein_1|synaptotagmin-binding,_cytoplas…
O60507|TPST1_HUMAN|Protein-tyrosine sulfotransferase 1 (EC 2.8.2.20) (Tyrosylprotein sulfotransferase 1) (TPST-1)|TPST1|protein-tyrosine_sulfotransferase_1|ec_2.8.2.20|tyrosylprotein_sulfotransferase_1|tpst-1|protein-tyrosine_sulfotransferase_1|tyrosylprotein_sulfotransferase_1|tpst-1
O60508|PRP17_HUMAN|Pre-mRNA-processing factor 17 (Cell division cycle 40 homolog) (EH-binding protein 3) (Ehb3) (PRP17 homolog) (hPRP17)|CDC40 EHB3 PRP17 PRPF17|pre-mrna-processing_factor_17|cell_division_cycle_40_homolog|eh-binding_protein_3|ehb3|prp17_homolog|hprp17|pre-mrna-processing_factor_17|cell_division_cycle_40_homolog|eh-binding_protein_3|ehb3|prp17_homolog|hprp17
O60512|B4GT3_HUMAN|Beta-1,4-galactosyltransferase 3 (Beta-1,4-GalTase 3) (Beta4Gal-T3) (b4Gal-T3) (EC 2.4.1.-) (Beta-N-acetylglucosaminyl-glycolipid beta-1,4-galactosyltransferase) (Beta-N-acetylglucosaminylglycopeptide beta-1,4-galactosyltransferase) (EC 2.4.1.38) (N-acetyllactosamine synthase) (EC 2.4.1.90) (Nal synthase) (Neolactotriaosylceramide beta-1,4-galactosyltransferase) (EC 2.4.1.275) …
O60513|B4GT4_HUMAN|Beta-1,4-galactosyltransferase 4 (Beta-1,4-GalTase 4) (Beta4Gal-T4) (b4Gal-T4) (EC 2.4.1.-) (Beta-N-acetylglucosaminyl-glycolipid beta-1,4-galactosyltransferase) (Lactotriaosylceramide beta-1,4-galactosyltransferase) (EC 2.4.1.275) (N-acetyllactosamine synthase) (EC 2.4.1.90) (Nal synthase) (UDP-Gal:beta-GlcNAc beta-1,4-galactosyltransferase 4) (UDP-galactose:beta-N-acetylgluco…
O60516|4EBP3_HUMAN|Eukaryotic translation initiation factor 4E-binding protein 3 (4E-BP3) (eIF4E-binding protein 3)|EIF4EBP3|eukaryotic_translation_initiation_factor_4e-binding_protein_3|4e-bp3|eif4e-binding_protein_3|eukaryotic_translation_initiation_factor_4e-binding_protein_3|4e-bp3|eif4e-binding_protein_3
O60519|CRBL2_HUMAN|cAMP-responsive element-binding protein-like 2|CREBL2|camp-responsive_element-binding_protein-like_2|camp-responsive_element-binding_protein-like_2
O60524|NEMF_HUMAN|Ribosome quality control complex subunit NEMF (Antigen NY-CO-1) (Nuclear export mediator factor) (Serologically defined colon cancer antigen 1)|NEMF SDCCAG1|ribosome_quality_control_complex_subunit_nemf|antigen_ny-co-1|nuclear_export_mediator_factor|serologically_defined_colon_cancer_antigen_1|ribosome_quality_control_complex_subunit_nemf|antigen_ny-co-1|nuclear_export_mediator_…
O60543|CIDEA_HUMAN|Lipid transferase CIDEA (Cell death activator CIDE-A) (Cell death-inducing DFFA-like effector A)|CIDEA|lipid_transferase_cidea|cell_death_activator_cide-a|cell_death-inducing_dffa-like_effector_a|lipid_transferase_cidea|cell_death_activator_cide-a|cell_death-inducing_dffa-like_effector_a
O60547|GMDS_HUMAN|GDP-mannose 4,6 dehydratase (EC 4.2.1.47) (GDP-D-mannose dehydratase) (GMD)|GMDS|gdp-mannose_4,6_dehydratase|ec_4.2.1.47|gdp-d-mannose_dehydratase|gmd|gdp-mannose_4,6_dehydratase|gdp-d-mannose_dehydratase|gmd
O60548|FOXD2_HUMAN|Forkhead box protein D2 (Forkhead-related protein FKHL17) (Forkhead-related transcription factor 9) (FREAC-9)|FOXD2 FKHL17 FREAC9|forkhead_box_protein_d2|forkhead-related_protein_fkhl17|forkhead-related_transcription_factor_9|freac-9|forkhead_box_protein_d2|forkhead-related_protein_fkhl17|forkhead-related_transcription_factor_9|freac-9
O60551|NMT2_HUMAN|Glycylpeptide N-tetradecanoyltransferase 2 (EC 2.3.1.97) (Myristoyl-CoA:protein N-myristoyltransferase 2) (NMT 2) (Peptide N-myristoyltransferase 2) (Protein-lysine myristoyltransferase NMT2) (EC 2.3.1.-) (Type II N-myristoyltransferase)|NMT2|glycylpeptide_n-tetradecanoyltransferase_2|ec_2.3.1.97|myristoyl-coa:protein_n-myristoyltransferase_2|nmt_2|peptide_n-myristoyltransferase…
O60563|CCNT1_HUMAN|Cyclin-T1 (CycT1) (Cyclin-T)|CCNT1|cyclin-t1|cyct1|cyclin-t|cyclin-t1|cyct1|cyclin-t
O60565|GREM1_HUMAN|Gremlin-1 (Cell proliferation-inducing gene 2 protein) (Cysteine knot superfamily 1, BMP antagonist 1) (DAN domain family member 2) (Down-regulated in Mos-transformed cells protein) (Increased in high glucose protein 2) (IHG-2)|GREM1 CKTSF1B1 DAND2 DRM PIG2|gremlin-1|cell_proliferation-inducing_gene_2_protein|cysteine_knot_superfamily_1,_bmp_antagonist_1|dan_domain_family_membe…
O60566|BUB1B_HUMAN|Mitotic checkpoint serine/threonine-protein kinase BUB1 beta (EC 2.7.11.1) (MAD3/BUB1-related protein kinase) (hBUBR1) (Mitotic checkpoint kinase MAD3L) (Protein SSK1)|BUB1B BUBR1 MAD3L SSK1|mitotic_checkpoint_serine/threonine-protein_kinase_bub1_beta|ec_2.7.11.1|mad3/bub1-related_protein_kinase|hbubr1|mitotic_checkpoint_kinase_mad3l|protein_ssk1|mitotic_checkpoint_serine/threo…
O60568|PLOD3_HUMAN|Multifunctional procollagen lysine hydroxylase and glycosyltransferase LH3 [Includes: Procollagen-lysine,2-oxoglutarate 5-dioxygenase 3 (EC 1.14.11.4) (Lysyl hydroxylase 3) (LH3); Procollagen glycosyltransferase (EC 2.4.1.50) (EC 2.4.1.66) (Galactosylhydroxylysine-glucosyltransferase) (Procollagen galactosyltransferase) (Procollagen glucosyltransferase)]|PLOD3|multifunctional_p…
O60573|IF4E2_HUMAN|Eukaryotic translation initiation factor 4E type 2 (eIF-4E type 2) (eIF4E type 2) (Eukaryotic translation initiation factor 4E homologous protein) (Eukaryotic translation initiation factor 4E-like 3) (eIF4E-like protein 4E-LP) (mRNA cap-binding protein 4EHP) (h4EHP) (mRNA cap-binding protein type 3)|EIF4E2 EIF4EL3|eukaryotic_translation_initiation_factor_4e_type_2|eif-4e_type_2…
O60583|CCNT2_HUMAN|Cyclin-T2 (CycT2)|CCNT2|cyclin-t2|cyct2|cyclin-t2|cyct2
O60602|TLR5_HUMAN|Toll-like receptor 5 (Toll/interleukin-1 receptor-like protein 3)|TLR5 TIL3|toll-like_receptor_5|toll/interleukin-1_receptor-like_protein_3|toll-like_receptor_5|toll/interleukin-1_receptor-like_protein_3|_precursor
O60603|TLR2_HUMAN|Toll-like receptor 2 (Toll/interleukin-1 receptor-like protein 4) (CD antigen CD282)|TLR2 TIL4|toll-like_receptor_2|toll/interleukin-1_receptor-like_protein_4|cd_antigen_cd282|toll-like_receptor_2|toll/interleukin-1_receptor-like_protein_4|cd282|_precursor
O60609|GFRA3_HUMAN|GDNF family receptor alpha-3 (GDNF receptor alpha-3) (GDNFR-alpha-3) (GFR-alpha-3)|GFRA3 UNQ339/PRO538/PRO3664|gdnf_family_receptor_alpha-3|gdnf_receptor_alpha-3|gdnfr-alpha-3|gfr-alpha-3|gdnf_family_receptor_alpha-3|gdnf_receptor_alpha-3|gdnfr-alpha-3|gfr-alpha-3|_precursor
O60610|DIAP1_HUMAN|Protein diaphanous homolog 1 (Diaphanous-related formin-1) (DRF1)|DIAPH1 DIAP1|protein_diaphanous_homolog_1|diaphanous-related_formin-1|drf1|protein_diaphanous_homolog_1|diaphanous-related_formin-1|drf1
O60613|SEP15_HUMAN|Selenoprotein F (15 kDa selenoprotein)|SELENOF SEP15|selenoprotein_f|15_kda_selenoprotein|selenoprotein_f|15_kda_selenoprotein|_precursor
O60635|TSN1_HUMAN|Tetraspanin-1 (Tspan-1) (Tetraspan NET-1) (Tetraspanin TM4-C)|TSPAN1|tetraspanin-1|tspan-1|tetraspan_net-1|tetraspanin_tm4-c|tetraspanin-1|tspan-1|tetraspan_net-1|tetraspanin_tm4-c
O60636|TSN2_HUMAN|Tetraspanin-2 (Tspan-2) (Tetraspan NET-3)|TSPAN2|tetraspanin-2|tspan-2|tetraspan_net-3|tetraspanin-2|tspan-2|tetraspan_net-3
O60641|AP180_HUMAN|Clathrin coat assembly protein AP180 (91 kDa synaptosomal-associated protein) (Clathrin coat-associated protein AP180) (Phosphoprotein F1-20)|SNAP91 KIAA0656|clathrin_coat_assembly_protein_ap180|91_kda_synaptosomal-associated_protein|clathrin_coat-associated_protein_ap180|phosphoprotein_f1-20|clathrin_coat_assembly_protein_ap180|91_kda_synaptosomal-associated_protein|clathrin_c…
O60645|EXOC3_HUMAN|Exocyst complex component 3 (Exocyst complex component Sec6)|EXOC3 SEC6 SEC6L1|exocyst_complex_component_3|exocyst_complex_component_sec6|exocyst_complex_component_3|exocyst_complex_component_sec6
O60656|UD19_HUMAN|UDP-glucuronosyltransferase 1A9 (UGT1A9) (EC 2.4.1.17) (UDP-glucuronosyltransferase 1-9) (UDPGT 1-9) (UGT1*9) (UGT1-09) (UGT1.9) (UDP-glucuronosyltransferase 1-I) (UGT-1I) (UGT1I) (lugP4)|UGT1A9 GNT1 UGT1|udp-glucuronosyltransferase_1a9|ugt1a9|ec_2.4.1.17|udp-glucuronosyltransferase_1-9|udpgt_1-9|ugt1*9|ugt1-09|ugt1.9|udp-glucuronosyltransferase_1-i|ugt-1i|ugt1i|lugp4|udp-glucur…
O60658|PDE8A_HUMAN|High affinity cAMP-specific and IBMX-insensitive 3',5'-cyclic phosphodiesterase 8A (EC 3.1.4.53)|PDE8A|high_affinity_camp-specific_and_ibmx-insensitive_3',5'-cyclic_phosphodiesterase_8a|ec_3.1.4.53|high_affinity_camp-specific_and_ibmx-insensitive_3',5'-cyclic_phosphodiesterase_8a
O60662|KLH41_HUMAN|Kelch-like protein 41 (Kel-like protein 23) (Kelch repeat and BTB domain-containing protein 10) (Kelch-related protein 1) (Sarcosin)|KLHL41 KBTBD10 KRP1|kelch-like_protein_41|kel-like_protein_23|kelch_repeat_and_btb_domain-containing_protein_10|kelch-related_protein_1|sarcosin|kelch-like_protein_41|kel-like_protein_23|kelch_repeat_and_btb_domain-containing_protein_10|kelch-rela…
O60663|LMX1B_HUMAN|LIM homeobox transcription factor 1-beta (LIM/homeobox protein 1.2) (LMX-1.2) (LIM/homeobox protein LMX1B)|LMX1B|lim_homeobox_transcription_factor_1-beta|lim/homeobox_protein_1.2|lmx-1.2|lim/homeobox_protein_lmx1b|lim_homeobox_transcription_factor_1-beta|lim/homeobox_protein_12|lmx-12|lim/homeobox_protein_lmx1b
O60664|PLIN3_HUMAN|Perilipin-3 (47 kDa mannose 6-phosphate receptor-binding protein) (47 kDa MPR-binding protein) (Cargo selection protein TIP47) (Mannose-6-phosphate receptor-binding protein 1) (Placental protein 17) (PP17)|PLIN3 M6PRBP1 TIP47|perilipin-3|47_kda_mannose_6-phosphate_receptor-binding_protein|47_kda_mpr-binding_protein|cargo_selection_protein_tip47|mannose-6-phosphate_receptor-bind…
O60667|FCMR_HUMAN|Immunoglobulin mu Fc receptor (IgM FcR) (Fas apoptotic inhibitory molecule 3) (FAIM3) (Regulator of Fas-induced apoptosis Toso)|FCMR FAIM3 TOSO|immunoglobulin_mu_fc_receptor|igm_fcr|fas_apoptotic_inhibitory_molecule_3|faim3|regulator_of_fas-induced_apoptosis_toso|immunoglobulin_mu_fc_receptor|igm_fcr|fas_apoptotic_inhibitory_molecule_3|faim3|regulator_of_fas-induced_apoptosis_to…
O60669|MOT2_HUMAN|Monocarboxylate transporter 2 (MCT 2) (Solute carrier family 16 member 7)|SLC16A7 MCT2|monocarboxylate_transporter_2|mct_2|solute_carrier_family_16_member_7|monocarboxylate_transporter_2|mct_2|solute_carrier_family_16_member_7
O60671|RAD1_HUMAN|Cell cycle checkpoint protein RAD1 (hRAD1) (Rad1-like DNA damage checkpoint protein)|RAD1 REC1|cell_cycle_checkpoint_protein_rad1|hrad1|rad1-like_dna_damage_checkpoint_protein|cell_cycle_checkpoint_protein_rad1|hrad1|rad1-like_dna_damage_checkpoint_protein
O60673|REV3L_HUMAN|DNA polymerase zeta catalytic subunit (EC 2.7.7.7) (Protein reversionless 3-like) (REV3-like) (hREV3)|REV3L POLZ REV3|dna_polymerase_zeta_catalytic_subunit|ec_2.7.7.7|protein_reversionless_3-like|rev3-like|hrev3|dna_polymerase_zeta_catalytic_subunit|protein_reversionless_3-like|rev3-like|hrev3
O60674|JAK2_HUMAN|Tyrosine-protein kinase JAK2 (EC 2.7.10.2) (Janus kinase 2) (JAK-2)|JAK2|tyrosine-protein_kinase_jak2|ec_2.7.10.2|janus_kinase_2|jak-2|tyrosine-protein_kinase_jak2|janus_kinase_2|jak-2
O60675|MAFK_HUMAN|Transcription factor MafK (Erythroid transcription factor NF-E2 p18 subunit)|MAFK|transcription_factor_mafk|erythroid_transcription_factor_nf-e2_p18_subunit|transcription_factor_mafk|erythroid_transcription_factor_nf-e2_p18_subunit
O60678|ANM3_HUMAN|Protein arginine N-methyltransferase 3 (EC 2.1.1.319) (Heterogeneous nuclear ribonucleoprotein methyltransferase-like protein 3)|PRMT3 HRMT1L3|protein_arginine_n-methyltransferase_3|ec_2.1.1.319|heterogeneous_nuclear_ribonucleoprotein_methyltransferase-like_protein_3|protein_arginine_n-methyltransferase_3|heterogeneous_nuclear_ribonucleoprotein_methyltransferase-like_protein_3
O60682|MUSC_HUMAN|Musculin (Activated B-cell factor 1) (ABF-1) (Class A basic helix-loop-helix protein 22) (bHLHa22)|MSC ABF1 BHLHA22|musculin|activated_b-cell_factor_1|abf-1|class_a_basic_helix-loop-helix_protein_22|bhlha22|musculin|activated_b-cell_factor_1|abf-1|class_a_basic_helix-loop-helix_protein_22|bhlha22
O60683|PEX10_HUMAN|Peroxisome biogenesis factor 10 (EC 2.3.2.27) (Peroxin-10) (Peroxisomal biogenesis factor 10) (Peroxisome assembly protein 10) (RING finger protein 69)|PEX10 RNF69|peroxisome_biogenesis_factor_10|ec_2.3.2.27|peroxin-10|peroxisomal_biogenesis_factor_10|peroxisome_assembly_protein_10|ring_finger_protein_69|peroxisome_biogenesis_factor_10|peroxin-10|peroxisomal_biogenesis_factor_1…
O60684|IMA7_HUMAN|Importin subunit alpha-7 (Karyopherin subunit alpha-6)|KPNA6 IPOA7|importin_subunit_alpha-7|karyopherin_subunit_alpha-6|importin_subunit_alpha-7|karyopherin_subunit_alpha-6
O60687|SRPX2_HUMAN|Sushi repeat-containing protein SRPX2 (Sushi-repeat protein upregulated in leukemia)|SRPX2 SRPUL|sushi_repeat-containing_protein_srpx2|sushi-repeat_protein_upregulated_in_leukemia|sushi_repeat-containing_protein_srpx2|sushi-repeat_protein_upregulated_in_leukemia|_precursor
O60701|UGDH_HUMAN|UDP-glucose 6-dehydrogenase (UDP-Glc dehydrogenase) (UDP-GlcDH) (UDPGDH) (EC 1.1.1.22)|UGDH|udp-glucose_6-dehydrogenase|udp-glc_dehydrogenase|udp-glcdh|udpgdh|ec_1.1.1.22|udp-glucose_6-dehydrogenase|udp-glc_dehydrogenase|udp-glcdh|udpgdh
O60704|TPST2_HUMAN|Protein-tyrosine sulfotransferase 2 (EC 2.8.2.20) (Tyrosylprotein sulfotransferase 2) (TPST-2)|TPST2|protein-tyrosine_sulfotransferase_2|ec_2.8.2.20|tyrosylprotein_sulfotransferase_2|tpst-2|protein-tyrosine_sulfotransferase_2|tyrosylprotein_sulfotransferase_2|tpst-2
O60706|ABCC9_HUMAN|ATP-binding cassette sub-family C member 9 (Sulfonylurea receptor 2)|ABCC9 SUR2|atp-binding_cassette_sub-family_c_member_9|sulfonylurea_receptor_2|atp-binding_cassette_sub-family_c_member_9|sulfonylurea_receptor_2
O60711|LPXN_HUMAN|Leupaxin|LPXN LDLP|leupaxin|leupaxin
O60716|CTND1_HUMAN|Catenin delta-1 (Cadherin-associated Src substrate) (CAS) (p120 catenin) (p120(ctn)) (p120(cas))|CTNND1 KIAA0384|catenin_delta-1|cadherin-associated_src_substrate|cas|p120_catenin|p120(ctn|p120(cas|catenin_delta-1|cadherin-associated_src_substrate|cas|p120_catenin|p120(ctn)|p120(cas)
O60721|NCKX1_HUMAN|Sodium/potassium/calcium exchanger 1 (Na(+)/K(+)/Ca(2+)-exchange protein 1) (Retinal rod Na-Ca+K exchanger) (Solute carrier family 24 member 1)|SLC24A1 KIAA0702 NCKX1|sodium/potassium/calcium_exchanger_1|na(+)/k(+)/ca(2+)-exchange_protein_1|retinal_rod_na-ca+k_exchanger|solute_carrier_family_24_member_1|sodium/potassium/calcium_exchanger_1|na(+)/k(+)/ca(2+)-exchange_protein_1|r…
O60725|ICMT_HUMAN|Protein-S-isoprenylcysteine O-methyltransferase (EC 2.1.1.100) (Isoprenylcysteine carboxylmethyltransferase) (Prenylated protein carboxyl methyltransferase) (PPMT) (Prenylcysteine carboxyl methyltransferase) (pcCMT)|ICMT PCCMT|protein-s-isoprenylcysteine_o-methyltransferase|ec_2.1.1.100|isoprenylcysteine_carboxylmethyltransferase|prenylated_protein_carboxyl_methyltransferase|ppm…
O60729|CC14B_HUMAN|Dual specificity protein phosphatase CDC14B (EC 3.1.3.16) (EC 3.1.3.48) (CDC14 cell division cycle 14 homolog B)|CDC14B|dual_specificity_protein_phosphatase_cdc14b|ec_3.1.3.16|ec_3.1.3.48|cdc14_cell_division_cycle_14_homolog_b|dual_specificity_protein_phosphatase_cdc14b|cdc14_cell_division_cycle_14_homolog_b
O60733|PLPL9_HUMAN|85/88 kDa calcium-independent phospholipase A2 (CaI-PLA2) (EC 3.1.1.4) (2-lysophosphatidylcholine acylhydrolase) (EC 3.1.1.5) (Group VI phospholipase A2) (GVI PLA2) (Intracellular membrane-associated calcium-independent phospholipase A2 beta) (iPLA2-beta) (Palmitoyl-CoA hydrolase) (EC 3.1.2.2) (Patatin-like phospholipase domain-containing protein 9) (PNPLA9)|PLA2G6 PLPLA9|85/88…
O60741|HCN1_HUMAN|Potassium/sodium hyperpolarization-activated cyclic nucleotide-gated channel 1 (Brain cyclic nucleotide-gated channel 1) (BCNG-1)|HCN1 BCNG1|potassium/sodium_hyperpolarization-activated_cyclic_nucleotide-gated_channel_1|brain_cyclic_nucleotide-gated_channel_1|bcng-1|potassium/sodium_hyperpolarization-activated_cyclic_nucleotide-gated_channel_1|brain_cyclic_nucleotide-gated_chann…
O60749|SNX2_HUMAN|Sorting nexin-2 (Transformation-related gene 9 protein) (TRG-9)|SNX2 TRG9|sorting_nexin-2|transformation-related_gene_9_protein|trg-9|sorting_nexin-2|transformation-related_gene_9_protein|trg-9
O60755|GALR3_HUMAN|Galanin receptor type 3 (GAL3-R) (GALR-3)|GALR3 GALNR3|galanin_receptor_type_3|gal3-r|galr-3|galanin_receptor_type_3|gal3-r|galr-3
O60759|CYTIP_HUMAN|Cytohesin-interacting protein (Cytohesin binder and regulator) (CYBR) (Cytohesin-associated scaffolding protein) (CASP) (Cytohesin-binding protein HE) (Cbp HE) (Pleckstrin homology Sec7 and coiled-coil domains-binding protein)|CYTIP PSCDBP|cytohesin-interacting_protein|cytohesin_binder_and_regulator|cybr|cytohesin-associated_scaffolding_protein|casp|cytohesin-binding_protein_he…
O60760|HPGDS_HUMAN|Hematopoietic prostaglandin D synthase (H-PGDS) (EC 5.3.99.2) (GST class-sigma) (Glutathione S-transferase) (EC 2.5.1.18) (Glutathione-dependent PGD synthase) (Glutathione-requiring prostaglandin D synthase) (Prostaglandin-H2 D-isomerase)|HPGDS GSTS PGDS PTGDS2|hematopoietic_prostaglandin_d_synthase|h-pgds|ec_5.3.99.2|gst_class-sigma|glutathione_s-transferase|ec_2.5.1.18|glutat…
O60762|DPM1_HUMAN|Dolichol-phosphate mannosyltransferase subunit 1 (EC 2.4.1.83) (Dolichol-phosphate mannose synthase subunit 1) (DPM synthase subunit 1) (Dolichyl-phosphate beta-D-mannosyltransferase subunit 1) (Mannose-P-dolichol synthase subunit 1) (MPD synthase subunit 1)|DPM1|dolichol-phosphate_mannosyltransferase_subunit_1|ec_2.4.1.83|dolichol-phosphate_mannose_synthase_subunit_1|dpm_syntha…
O60763|USO1_HUMAN|General vesicular transport factor p115 (Protein USO1 homolog) (Transcytosis-associated protein) (TAP) (Vesicle-docking protein)|USO1 VDP|general_vesicular_transport_factor_p115|protein_uso1_homolog|transcytosis-associated_protein|tap|vesicle-docking_protein|general_vesicular_transport_factor_p115|protein_uso1_homolog|transcytosis-associated_protein|tap|vesicle-docking_protein
O60779|S19A2_HUMAN|Thiamine transporter 1 (ThTr-1) (ThTr1) (Solute carrier family 19 member 2) (Thiamine carrier 1) (TC1)|SLC19A2 THT1 TRMA|thiamine_transporter_1|thtr-1|thtr1|solute_carrier_family_19_member_2|thiamine_carrier_1|tc1|thiamine_transporter_1|thtr-1|thtr1|solute_carrier_family_19_member_2|thiamine_carrier_1|tc1
O60783|RT14_HUMAN|Small ribosomal subunit protein uS14m (28S ribosomal protein S14, mitochondrial) (MRP-S14) (S14mt)|MRPS14|small_ribosomal_subunit_protein_us14m|28s_ribosomal_protein_s14,_mitochondrial|mrp-s14|s14mt|small_ribosomal_subunit_protein_us14m|28s_ribosomal_protein_s14,_mitochondrial|mrp-s14|s14mt
O60784|TOM1_HUMAN|Target of Myb1 membrane trafficking protein (Target of Myb protein 1)|TOM1|target_of_myb1_membrane_trafficking_protein|target_of_myb_protein_1|target_of_myb1_membrane_trafficking_protein|target_of_myb_protein_1
O60806|TBX19_HUMAN|T-box transcription factor TBX19 (T-box protein 19) (T-box factor, pituitary)|TBX19 TPIT|t-box_transcription_factor_tbx19|t-box_protein_19|t-box_factor,_pituitary|t-box_transcription_factor_tbx19|t-box_protein_19|t-box_factor,_pituitary
O60812|HNRC1_HUMAN|Heterogeneous nuclear ribonucleoprotein C-like 1 (hnRNP C-like-1) (hnRNP core protein C-like 1)|HNRNPCL1 HNRPCL1|heterogeneous_nuclear_ribonucleoprotein_c-like_1|hnrnp_c-like-1|hnrnp_core_protein_c-like_1|heterogeneous_nuclear_ribonucleoprotein_c-like_1|hnrnp_c-like-1|hnrnp_core_protein_c-like_1
O60814|H2B1K_HUMAN|Histone H2B type 1-K (H2B K) (HIRA-interacting protein 1)|H2BC12 H2BFT HIRIP1 HIST1H2BK|histone_h2b_type_1-k|h2b_k|hira-interacting_protein_1|histone_h2b_type_1-k|h2b_k|hira-interacting_protein_1
O60825|F262_HUMAN|6-phosphofructo-2-kinase/fructose-2,6-bisphosphatase 2 (6PF-2-K/Fru-2,6-P2ase 2) (PFK/FBPase 2) (6PF-2-K/Fru-2,6-P2ase heart-type isozyme) [Includes: 6-phosphofructo-2-kinase (EC 2.7.1.105); Fructose-2,6-bisphosphatase (EC 3.1.3.46)]|PFKFB2|6-phosphofructo-2-kinase/fructose-2,6-bisphosphatase_2|6pf-2-k/fru-2,6-p2ase_2|pfk/fbpase_2|6pf-2-k/fru-2,6-p2ase_heart-type_isozyme)_[inclu…
O60826|CCD22_HUMAN|Coiled-coil domain-containing protein 22|CCDC22 CXorf37 JM1|coiled-coil_domain-containing_protein_22|coiled-coil_domain-containing_protein_22
O60828|PQBP1_HUMAN|Polyglutamine-binding protein 1 (PQBP-1) (38 kDa nuclear protein containing a WW domain) (Npw38) (Polyglutamine tract-binding protein 1)|PQBP1 NPW38 JM26|polyglutamine-binding_protein_1|pqbp-1|38_kda_nuclear_protein_containing_a_ww_domain|npw38|polyglutamine_tract-binding_protein_1|polyglutamine-binding_protein_1|pqbp-1|38_kda_nuclear_protein_containing_a_ww_domain|npw38|polygl…
O60829|PAGE4_HUMAN|P antigen family member 4 (PAGE-4) (G antigen family C member 1) (PAGE-1)|PAGE4 GAGEC1 JM27|p_antigen_family_member_4|page-4|g_antigen_family_c_member_1|page-1|p_antigen_family_member_4|page-4|g_antigen_family_c_member_1|page-1
O60830|TI17B_HUMAN|Mitochondrial import inner membrane translocase subunit Tim17-B|TIMM17B TIM17B JM3|mitochondrial_import_inner_membrane_translocase_subunit_tim17-b|mitochondrial_import_inner_membrane_translocase_subunit_tim17-b
O60831|PRAF2_HUMAN|PRA1 family protein 2|PRAF2 JM4|pra1_family_protein_2|pra1_family_protein_2
O60832|DKC1_HUMAN|H/ACA ribonucleoprotein complex subunit DKC1 (EC 5.4.99.-) (CBF5 homolog) (Dyskerin) (Nopp140-associated protein of 57 kDa) (Nucleolar protein NAP57) (Nucleolar protein family A member 4) (snoRNP protein DKC1)|DKC1 NOLA4|h/aca_ribonucleoprotein_complex_subunit_dkc1|ec_5.4.99.-|cbf5_homolog|dyskerin|nopp140-associated_protein_of_57_kda|nucleolar_protein_nap57|nucleolar_protein_fa…
O60840|CAC1F_HUMAN|Voltage-dependent L-type calcium channel subunit alpha-1F (Voltage-gated calcium channel subunit alpha Cav1.4)|CACNA1F CACNAF1|voltage-dependent_l-type_calcium_channel_subunit_alpha-1f|voltage-gated_calcium_channel_subunit_alpha_cav1.4|voltage-dependent_l-type_calcium_channel_subunit_alpha-1f|voltage-gated_calcium_channel_subunit_alpha_cav14
O60841|IF2P_HUMAN|Eukaryotic translation initiation factor 5B (eIF-5B) (EC 3.6.5.3) (Translation initiation factor IF-2)|EIF5B IF2 KIAA0741|eukaryotic_translation_initiation_factor_5b|eif-5b|ec_3.6.5.3|translation_initiation_factor_if-2|eukaryotic_translation_initiation_factor_5b|eif-5b|translation_initiation_factor_if-2
O60844|ZG16_HUMAN|Zymogen granule membrane protein 16 (Zymogen granule protein 16) (hZG16) (Secretory lectin ZG16)|ZG16|zymogen_granule_membrane_protein_16|zymogen_granule_protein_16|hzg16|secretory_lectin_zg16|zymogen_granule_membrane_protein_16|zymogen_granule_protein_16|hzg16|secretory_lectin_zg16|_precursor
O60858|TRI13_HUMAN|E3 ubiquitin-protein ligase TRIM13 (EC 2.3.2.27) (B-cell chronic lymphocytic leukemia tumor suppressor Leu5) (Leukemia-associated protein 5) (Putative tumor suppressor RFP2) (RING finger protein 77) (RING-type E3 ubiquitin transferase TRIM13) (Ret finger protein 2) (Tripartite motif-containing protein 13)|TRIM13 LEU5 RFP2 RNF77|e3_ubiquitin-protein_ligase_trim13|ec_2.3.2.27|b-c…
O60861|GAS7_HUMAN|Growth arrest-specific protein 7 (GAS-7)|GAS7 KIAA0394|growth_arrest-specific_protein_7|gas-7|growth_arrest-specific_protein_7|gas-7
O60869|EDF1_HUMAN|Endothelial differentiation-related factor 1 (EDF-1) (Multiprotein-bridging factor 1) (MBF1)|EDF1|endothelial_differentiation-related_factor_1|edf-1|multiprotein-bridging_factor_1|mbf1|endothelial_differentiation-related_factor_1|edf-1|multiprotein-bridging_factor_1|mbf1
O60870|KIN17_HUMAN|DNA/RNA-binding protein KIN17 (Binding to curved DNA) (KIN, antigenic determinant of recA protein homolog)|KIN BTCD KIN17|dna/rna-binding_protein_kin17|binding_to_curved_dna|kin,_antigenic_determinant_of_reca_protein_homolog|dna/rna-binding_protein_kin17|binding_to_curved_dna|kin,_antigenic_determinant_of_reca_protein_homolog
O60879|DIAP2_HUMAN|Protein diaphanous homolog 2 (Diaphanous-related formin-2) (DRF2)|DIAPH2 DIA|protein_diaphanous_homolog_2|diaphanous-related_formin-2|drf2|protein_diaphanous_homolog_2|diaphanous-related_formin-2|drf2
O60880|SH21A_HUMAN|SH2 domain-containing protein 1A (Duncan disease SH2-protein) (Signaling lymphocytic activation molecule-associated protein) (SLAM-associated protein) (T-cell signal transduction molecule SAP)|SH2D1A DSHP SAP|sh2_domain-containing_protein_1a|duncan_disease_sh2-protein|signaling_lymphocytic_activation_molecule-associated_protein|slam-associated_protein|t-cell_signal_transduction…
O60882|MMP20_HUMAN|Matrix metalloproteinase-20 (MMP-20) (EC 3.4.24.-) (Enamel metalloproteinase) (Enamelysin)|MMP20|matrix_metalloproteinase-20|mmp-20|ec_3.4.24.-|enamel_metalloproteinase|enamelysin|matrix_metalloproteinase-20|mmp-20|enamel_metalloproteinase|enamelysin|_precursor
O60883|G37L1_HUMAN|G-protein coupled receptor 37-like 1 (Endothelin B receptor-like protein 2) (ETBR-LP-2)|GPR37L1 ETBRLP2|g-protein_coupled_receptor_37-like_1|endothelin_b_receptor-like_protein_2|etbr-lp-2|g-protein_coupled_receptor_37-like_1|endothelin_b_receptor-like_protein_2|etbr-lp-2|_precursor
O60884|DNJA2_HUMAN|DnaJ homolog subfamily A member 2 (Cell cycle progression restoration gene 3 protein) (Dnj3) (Dj3) (HIRA-interacting protein 4) (Renal carcinoma antigen NY-REN-14)|DNAJA2 CPR3 HIRIP4|dnaj_homolog_subfamily_a_member_2|cell_cycle_progression_restoration_gene_3_protein|dnj3|dj3|hira-interacting_protein_4|renal_carcinoma_antigen_ny-ren-14|dnaj_homolog_subfamily_a_member_2|cell_cycl…
O60885|BRD4_HUMAN|Bromodomain-containing protein 4 (Protein HUNK1)|BRD4 HUNK1|bromodomain-containing_protein_4|protein_hunk1|bromodomain-containing_protein_4|protein_hunk1
O60888|CUTA_HUMAN|Protein CutA (Acetylcholinesterase-associated protein) (Brain acetylcholinesterase putative membrane anchor)|CUTA ACHAP C6orf82|protein_cuta|acetylcholinesterase-associated_protein|brain_acetylcholinesterase_putative_membrane_anchor|protein_cuta|acetylcholinesterase-associated_protein|brain_acetylcholinesterase_putative_membrane_anchor|_precursor
O60890|OPHN1_HUMAN|Oligophrenin-1|OPHN1|oligophrenin-1|oligophrenin-1
O60894|RAMP1_HUMAN|Receptor activity-modifying protein 1 (Calcitonin-receptor-like receptor activity-modifying protein 1) (CRLR activity-modifying protein 1)|RAMP1|receptor_activity-modifying_protein_1|calcitonin-receptor-like_receptor_activity-modifying_protein_1|crlr_activity-modifying_protein_1|receptor_activity-modifying_protein_1|calcitonin-receptor-like_receptor_activity-modifying_protein_1…
O60895|RAMP2_HUMAN|Receptor activity-modifying protein 2 (Calcitonin-receptor-like receptor activity-modifying protein 2) (CRLR activity-modifying protein 2)|RAMP2|receptor_activity-modifying_protein_2|calcitonin-receptor-like_receptor_activity-modifying_protein_2|crlr_activity-modifying_protein_2|receptor_activity-modifying_protein_2|calcitonin-receptor-like_receptor_activity-modifying_protein_2…
O60896|RAMP3_HUMAN|Receptor activity-modifying protein 3 (Calcitonin-receptor-like receptor activity-modifying protein 3) (CRLR activity-modifying protein 3)|RAMP3|receptor_activity-modifying_protein_3|calcitonin-receptor-like_receptor_activity-modifying_protein_3|crlr_activity-modifying_protein_3|receptor_activity-modifying_protein_3|calcitonin-receptor-like_receptor_activity-modifying_protein_3…
O60902|SHOX2_HUMAN|Short stature homeobox protein 2 (Homeobox protein Og12X) (Paired-related homeobox protein SHOT)|SHOX2 OG12X SHOT|short_stature_homeobox_protein_2|homeobox_protein_og12x|paired-related_homeobox_protein_shot|short_stature_homeobox_protein_2|homeobox_protein_og12x|paired-related_homeobox_protein_shot
O60906|NSMA_HUMAN|Sphingomyelin phosphodiesterase 2 (EC 3.1.4.12) (Lyso-platelet-activating factor-phospholipase C) (Lyso-PAF-PLC) (Neutral sphingomyelinase) (N-SMase) (nSMase) (nSMase1)|SMPD2|sphingomyelin_phosphodiesterase_2|ec_3.1.4.12|lyso-platelet-activating_factor-phospholipase_c|lyso-paf-plc|neutral_sphingomyelinase|n-smase|nsmase|nsmase1|sphingomyelin_phosphodiesterase_2|lyso-platelet-act…
O60907|TBL1X_HUMAN|F-box-like/WD repeat-containing protein TBL1X (SMAP55) (Transducin beta-like protein 1X) (Transducin-beta-like protein 1, X-linked)|TBL1X TBL1|f-box-like/wd_repeat-containing_protein_tbl1x|smap55|transducin_beta-like_protein_1x|transducin-beta-like_protein_1,_x-linked|f-box-like/wd_repeat-containing_protein_tbl1x|smap55|transducin_beta-like_protein_1x|transducin-beta-like_prote…
O60909|B4GT2_HUMAN|Beta-1,4-galactosyltransferase 2 (Beta-1,4-GalTase 2) (Beta4Gal-T2) (b4Gal-T2) (EC 2.4.1.-) (Beta-N-acetylglucosaminyl-glycolipid beta-1,4-galactosyltransferase) (Beta-N-acetylglucosaminylglycopeptide beta-1,4-galactosyltransferase) (EC 2.4.1.38) (Lactose synthase A protein) (EC 2.4.1.22) (N-acetyllactosamine synthase) (EC 2.4.1.90) (Nal synthase) (UDP-Gal:beta-GlcNAc beta-1,4-…
O60911|CATL2_HUMAN|Cathepsin L2 (EC 3.4.22.43) (Cathepsin U) (Cathepsin V)|CTSV CATL2 CTSL2 CTSU UNQ268/PRO305|cathepsin_l2|ec_3.4.22.43|cathepsin_u|cathepsin_v|cathepsin_l2|cathepsin_u|cathepsin_v|_precursor
O60921|HUS1_HUMAN|Checkpoint protein HUS1 (hHUS1)|HUS1|checkpoint_protein_hus1|hhus1|checkpoint_protein_hus1|hhus1
O60925|PFD1_HUMAN|Prefoldin subunit 1|PFDN1 PFD1|prefoldin_subunit_1|prefoldin_subunit_1
O60927|PP1RB_HUMAN|E3 ubiquitin-protein ligase PPP1R11 (EC 2.3.2.27) (Hemochromatosis candidate gene V protein) (HCG V) (Protein phosphatase 1 regulatory subunit 11) (Protein phosphatase inhibitor 3)|PPP1R11 HCGV TCTE5|e3_ubiquitin-protein_ligase_ppp1r11|ec_2.3.2.27|hemochromatosis_candidate_gene_v_protein|hcg_v|protein_phosphatase_1_regulatory_subunit_11|protein_phosphatase_inhibitor_3|e3_ubiqui…
O60928|KCJ13_HUMAN|Inward rectifier potassium channel 13 (Inward rectifier K(+) channel Kir7.1) (Potassium channel, inwardly rectifying subfamily J member 13)|KCNJ13|inward_rectifier_potassium_channel_13|inward_rectifier_k(+)_channel_kir7.1|potassium_channel,_inwardly_rectifying_subfamily_j_member_13|inward_rectifier_potassium_channel_13|inward_rectifier_k(+)_channel_kir71|potassium_channel,_inwa…
O60930|RNH1_HUMAN|Ribonuclease H1 (RNase H1) (EC 3.1.26.4) (Ribonuclease H type II)|RNASEH1 RNH1|ribonuclease_h1|rnase_h1|ec_3.1.26.4|ribonuclease_h_type_ii|ribonuclease_h1|rnase_h1|ribonuclease_h_type_ii
O60931|CTNS_HUMAN|Cystinosin|CTNS|cystinosin|cystinosin|_precursor
O60934|NBN_HUMAN|Nibrin (Cell cycle regulatory protein p95) (Nijmegen breakage syndrome protein 1) (hNbs1)|NBN NBS NBS1 P95|nibrin|cell_cycle_regulatory_protein_p95|nijmegen_breakage_syndrome_protein_1|hnbs1|nibrin|cell_cycle_regulatory_protein_p95|nijmegen_breakage_syndrome_protein_1|hnbs1
O60936|NOL3_HUMAN|Nucleolar protein 3 (Apoptosis repressor with CARD) (Muscle-enriched cytoplasmic protein) (Myp) (Nucleolar protein of 30 kDa) (Nop30)|NOL3 ARC NOP|nucleolar_protein_3|apoptosis_repressor_with_card|muscle-enriched_cytoplasmic_protein|myp|nucleolar_protein_of_30_kda|nop30|nucleolar_protein_3|apoptosis_repressor_with_card|muscle-enriched_cytoplasmic_protein|myp|nucleolar_protein_of…
O60938|KERA_HUMAN|Keratocan (KTN) (Keratan sulfate proteoglycan keratocan)|KERA SLRR2B|keratocan|ktn|keratan_sulfate_proteoglycan_keratocan|keratocan|ktn|keratan_sulfate_proteoglycan_keratocan|_precursor
O60939|SCN2B_HUMAN|Sodium channel regulatory subunit beta-2|SCN2B UNQ326/PRO386|sodium_channel_regulatory_subunit_beta-2|sodium_channel_regulatory_subunit_beta-2|_precursor
O60941|DTNB_HUMAN|Dystrobrevin beta (DTN-B) (Beta-dystrobrevin)|DTNB|dystrobrevin_beta|dtn-b|beta-dystrobrevin|dystrobrevin_beta|dtn-b|beta-dystrobrevin
O60942|MCE1_HUMAN|mRNA-capping enzyme (HCAP1) (HCE) [Includes: mRNA 5'-triphosphate monophosphatase (EC 3.6.1.74) (mRNA 5'-phosphatase); mRNA guanylyltransferase (EC 2.7.7.50) (GTP--RNA guanylyltransferase) (GTase)]|RNGTT CAP1A|mrna-capping_enzyme|hcap1|hce)_[includes:_mrna_5'-triphosphate_monophosphatase|ec_3.6.1.74|mrna_5'-phosphatase);_mrna_guanylyltransferase|ec_2.7.7.50|gtp--rna_guanylyltran…
O75015|FCG3B_HUMAN|Low affinity immunoglobulin gamma Fc region receptor III-B (Fc-gamma RIII-beta) (CD16-I) (Fc-gamma RIII) (Fc-gamma RIIIb) (FcRIII) (FcRIIIb) (FcR-10) (IgG Fc receptor III-1) (CD antigen CD16b)|FCGR3B CD16B FCG3 FCGR3 IGFR3|low_affinity_immunoglobulin_gamma_fc_region_receptor_iii-b|fc-gamma_riii-beta|cd16-i|fc-gamma_riii|fc-gamma_riiib|fcriii|fcriiib|fcr-10|igg_fc_receptor_iii-1…
O75019|LIRA1_HUMAN|Leukocyte immunoglobulin-like receptor subfamily A member 1 (CD85 antigen-like family member I) (Leukocyte immunoglobulin-like receptor 6) (LIR-6) (CD antigen CD85i)|LILRA1 LIR6|leukocyte_immunoglobulin-like_receptor_subfamily_a_member_1|cd85_antigen-like_family_member_i|leukocyte_immunoglobulin-like_receptor_6|lir-6|cd_antigen_cd85i|leukocyte_immunoglobulin-like_receptor_subfa…
O75022|LIRB3_HUMAN|Leukocyte immunoglobulin-like receptor subfamily B member 3 (LIR-3) (Leukocyte immunoglobulin-like receptor 3) (CD85 antigen-like family member A) (Immunoglobulin-like transcript 5) (ILT-5) (Monocyte inhibitory receptor HL9) (CD antigen CD85a)|LILRB3 ILT5 LIR3|leukocyte_immunoglobulin-like_receptor_subfamily_b_member_3|lir-3|leukocyte_immunoglobulin-like_receptor_3|cd85_antigen…
O75023|LIRB5_HUMAN|Leukocyte immunoglobulin-like receptor subfamily B member 5 (CD85 antigen-like family member C) (Leukocyte immunoglobulin-like receptor 8) (LIR-8) (CD antigen CD85c)|LILRB5 LIR8|leukocyte_immunoglobulin-like_receptor_subfamily_b_member_5|cd85_antigen-like_family_member_c|leukocyte_immunoglobulin-like_receptor_8|lir-8|cd_antigen_cd85c|leukocyte_immunoglobulin-like_receptor_subfa…
O75027|ABCB7_HUMAN|Iron-sulfur clusters transporter ABCB7, mitochondrial (ATP-binding cassette sub-family B member 7, mitochondrial) (ATP-binding cassette transporter 7) (ABC transporter 7 protein)|ABCB7 ABC7|iron-sulfur_clusters_transporter_abcb7,_mitochondrial|atp-binding_cassette_sub-family_b_member_7,_mitochondrial|atp-binding_cassette_transporter_7|abc_transporter_7_protein|iron-sulfur_clust…
O75030|MITF_HUMAN|Microphthalmia-associated transcription factor (Class E basic helix-loop-helix protein 32) (bHLHe32)|MITF BHLHE32|microphthalmia-associated_transcription_factor|class_e_basic_helix-loop-helix_protein_32|bhlhe32|microphthalmia-associated_transcription_factor|class_e_basic_helix-loop-helix_protein_32|bhlhe32
O75031|HSF2B_HUMAN|Heat shock factor 2-binding protein|HSF2BP MEILB2|heat_shock_factor_2-binding_protein|heat_shock_factor_2-binding_protein
O75037|KI21B_HUMAN|Kinesin-like protein KIF21B|KIF21B KIAA0449|kinesin-like_protein_kif21b|kinesin-like_protein_kif21b
O75038|PLCH2_HUMAN|1-phosphatidylinositol 4,5-bisphosphate phosphodiesterase eta-2 (EC 3.1.4.11) (Phosphoinositide phospholipase C-eta-2) (Phosphoinositide phospholipase C-like 4) (PLC-L4) (Phospholipase C-like protein 4) (Phospholipase C-eta-2) (PLC-eta2)|PLCH2 KIAA0450 PLCL4|1-phosphatidylinositol_4,5-bisphosphate_phosphodiesterase_eta-2|ec_3.1.4.11|phosphoinositide_phospholipase_c-eta-2|phosph…
O75044|SRGP2_HUMAN|SLIT-ROBO Rho GTPase-activating protein 2 (srGAP2) (Formin-binding protein 2) (Rho GTPase-activating protein 34)|SRGAP2 ARHGAP34 FNBP2 KIAA0456 SRGAP2A|slit-robo_rho_gtpase-activating_protein_2|srgap2|formin-binding_protein_2|rho_gtpase-activating_protein_34|slit-robo_rho_gtpase-activating_protein_2|srgap2|formin-binding_protein_2|rho_gtpase-activating_protein_34
O75051|PLXA2_HUMAN|Plexin-A2 (Semaphorin receptor OCT)|PLXNA2 KIAA0463 OCT PLXN2 UNQ209/PRO235|plexin-a2|semaphorin_receptor_oct|plexin-a2|semaphorin_receptor_oct|_precursor
O75052|CAPON_HUMAN|Carboxyl-terminal PDZ ligand of neuronal nitric oxide synthase protein (C-terminal PDZ ligand of neuronal nitric oxide synthase protein) (Nitric oxide synthase 1 adaptor protein)|NOS1AP CAPON KIAA0464|carboxyl-terminal_pdz_ligand_of_neuronal_nitric_oxide_synthase_protein|c-terminal_pdz_ligand_of_neuronal_nitric_oxide_synthase_protein|nitric_oxide_synthase_1_adaptor_protein|carb…
O75054|IGSF3_HUMAN|Immunoglobulin superfamily member 3 (IgSF3) (Glu-Trp-Ile EWI motif-containing protein 3) (EWI-3)|IGSF3 EWI3 KIAA0466|immunoglobulin_superfamily_member_3|igsf3|glu-trp-ile_ewi_motif-containing_protein_3|ewi-3|immunoglobulin_superfamily_member_3|igsf3|glu-trp-ile_ewi_motif-containing_protein_3|ewi-3|_precursor
O75056|SDC3_HUMAN|Syndecan-3 (SYND3)|SDC3 KIAA0468|syndecan-3|synd3|syndecan-3|synd3
O75061|AUXI_HUMAN|Auxilin (EC 3.1.3.-) (DnaJ homolog subfamily C member 6)|DNAJC6 KIAA0473|auxilin|ec_3.1.3.-|dnaj_homolog_subfamily_c_member_6|auxilin|dnaj_homolog_subfamily_c_member_6
O75063|XYLK_HUMAN|Glycosaminoglycan xylosylkinase (EC 2.7.1.-) (Xylose kinase)|FAM20B KIAA0475|glycosaminoglycan_xylosylkinase|ec_2.7.1.-|xylose_kinase|glycosaminoglycan_xylosylkinase|xylose_kinase
O75069|TMCC2_HUMAN|Transmembrane and coiled-coil domains protein 2 (Cerebral protein 11)|TMCC2 KIAA0481 hucep-11|transmembrane_and_coiled-coil_domains_protein_2|cerebral_protein_11|transmembrane_and_coiled-coil_domains_protein_2|cerebral_protein_11
O75072|FKTN_HUMAN|Ribitol-5-phosphate transferase FKTN (EC 2.7.8.-) (Fukutin) (Fukuyama-type congenital muscular dystrophy protein) (Ribitol-5-phosphate transferase)|FKTN FCMD|ribitol-5-phosphate_transferase_fktn|ec_2.7.8.-|fukutin|fukuyama-type_congenital_muscular_dystrophy_protein|ribitol-5-phosphate_transferase|ribitol-5-phosphate_transferase_fktn|fukutin|fukuyama-type_congenital_muscular_dyst…
O75074|LRP3_HUMAN|Low-density lipoprotein receptor-related protein 3 (LRP-3) (105 kDa low-density lipoprotein receptor-related protein) (hLRp105)|LRP3|low-density_lipoprotein_receptor-related_protein_3|lrp-3|105_kda_low-density_lipoprotein_receptor-related_protein|hlrp105|low-density_lipoprotein_receptor-related_protein_3|lrp-3|105_kda_low-density_lipoprotein_receptor-related_protein|hlrp105|_pre…
O75077|ADA23_HUMAN|Disintegrin and metalloproteinase domain-containing protein 23 (ADAM 23) (Metalloproteinase-like, disintegrin-like, and cysteine-rich protein 3) (MDC-3)|ADAM23 MDC3|disintegrin_and_metalloproteinase_domain-containing_protein_23|adam_23|metalloproteinase-like,_disintegrin-like,_and_cysteine-rich_protein_3|mdc-3|disintegrin_and_metalloproteinase_domain-containing_protein_23|adam_…
O75078|ADA11_HUMAN|Disintegrin and metalloproteinase domain-containing protein 11 (ADAM 11) (Metalloproteinase-like, disintegrin-like, and cysteine-rich protein) (MDC)|ADAM11 MDC|disintegrin_and_metalloproteinase_domain-containing_protein_11|adam_11|metalloproteinase-like,_disintegrin-like,_and_cysteine-rich_protein|mdc|disintegrin_and_metalloproteinase_domain-containing_protein_11|adam_11|metall…
O75081|MTG16_HUMAN|Protein CBFA2T3 (MTG8-related protein 2) (Myeloid translocation gene on chromosome 16 protein) (hMTG16) (Zinc finger MYND domain-containing protein 4)|CBFA2T3 MTG16 MTGR2 ZMYND4|protein_cbfa2t3|mtg8-related_protein_2|myeloid_translocation_gene_on_chromosome_16_protein|hmtg16|zinc_finger_mynd_domain-containing_protein_4|protein_cbfa2t3|mtg8-related_protein_2|myeloid_translocatio…
O75083|WDR1_HUMAN|WD repeat-containing protein 1 (Actin-interacting protein 1) (AIP1) (NORI-1)|WDR1|wd_repeat-containing_protein_1|actin-interacting_protein_1|aip1|nori-1|wd_repeat-containing_protein_1|actin-interacting_protein_1|aip1|nori-1
O75084|FZD7_HUMAN|Frizzled-7 (Fz-7) (hFz7) (FzE3)|FZD7|frizzled-7|fz-7|hfz7|fze3|frizzled-7|fz-7|hfz7|fze3|_precursor
O75093|SLIT1_HUMAN|Slit homolog 1 protein (Slit-1) (Multiple epidermal growth factor-like domains protein 4) (Multiple EGF-like domains protein 4)|SLIT1 KIAA0813 MEGF4 SLIL1|slit_homolog_1_protein|slit-1|multiple_epidermal_growth_factor-like_domains_protein_4|multiple_egf-like_domains_protein_4|slit_homolog_1_protein|slit-1|multiple_epidermal_growth_factor-like_domains_protein_4|multiple_egf-like…
O75094|SLIT3_HUMAN|Slit homolog 3 protein (Slit-3) (Multiple epidermal growth factor-like domains protein 5) (Multiple EGF-like domains protein 5)|SLIT3 KIAA0814 MEGF5 SLIL2 UNQ691/PRO1336|slit_homolog_3_protein|slit-3|multiple_epidermal_growth_factor-like_domains_protein_5|multiple_egf-like_domains_protein_5|slit_homolog_3_protein|slit-3|multiple_epidermal_growth_factor-like_domains_protein_5|mu…
O75096|LRP4_HUMAN|Low-density lipoprotein receptor-related protein 4 (LRP-4) (Multiple epidermal growth factor-like domains 7)|LRP4 KIAA0816 LRP10 MEGF7|low-density_lipoprotein_receptor-related_protein_4|lrp-4|multiple_epidermal_growth_factor-like_domains_7|low-density_lipoprotein_receptor-related_protein_4|lrp-4|multiple_epidermal_growth_factor-like_domains_7|_precursor
O75106|AOC2_HUMAN|Amine oxidase [copper-containing] 2 (EC 1.4.3.21) (Amine oxidase copper-containing 2) (Retina-specific copper amine oxidase) (RAO) (Semicarbazide-sensitive amine oxidase) (SSAO)|AOC2|amine_oxidase_[copper-containing]_2|ec_1.4.3.21|amine_oxidase_copper-containing_2|retina-specific_copper_amine_oxidase|rao|semicarbazide-sensitive_amine_oxidase|ssao|amine_oxidase_[copper-containing…
O75110|ATP9A_HUMAN|Probable phospholipid-transporting ATPase IIA (EC 7.6.2.1) (ATPase class II type 9A)|ATP9A ATPIIA KIAA0611|probable_phospholipid-transporting_atpase_iia|ec_7.6.2.1|atpase_class_ii_type_9a|probable_phospholipid-transporting_atpase_iia|atpase_class_ii_type_9a
O75112|LDB3_HUMAN|LIM domain-binding protein 3 (Protein cypher) (Z-band alternatively spliced PDZ-motif protein)|LDB3 KIAA0613 ZASP|lim_domain-binding_protein_3|protein_cypher|z-band_alternatively_spliced_pdz-motif_protein|lim_domain-binding_protein_3|protein_cypher|z-band_alternatively_spliced_pdz-motif_protein
O75113|N4BP1_HUMAN|NEDD4-binding protein 1 (N4BP1) (EC 3.1.-.-)|N4BP1 KIAA0615|nedd4-binding_protein_1|n4bp1|ec_3.1.-.-|nedd4-binding_protein_1|n4bp1
O75116|ROCK2_HUMAN|Rho-associated protein kinase 2 (EC 2.7.11.1) (Rho kinase 2) (Rho-associated, coiled-coil-containing protein kinase 2) (Rho-associated, coiled-coil-containing protein kinase II) (ROCK-II) (p164 ROCK-2)|ROCK2 KIAA0619|rho-associated_protein_kinase_2|ec_2.7.11.1|rho_kinase_2|rho-associated,_coiled-coil-containing_protein_kinase_2|rho-associated,_coiled-coil-containing_protein_kin…
O75121|MFA3L_HUMAN|Microfibrillar-associated protein 3-like (Testis development protein NYD-SP9)|MFAP3L KIAA0626 HSD-39 HSD39|microfibrillar-associated_protein_3-like|testis_development_protein_nyd-sp9|microfibrillar-associated_protein_3-like|testis_development_protein_nyd-sp9|_precursor
O75122|CLAP2_HUMAN|CLIP-associating protein 2 (Cytoplasmic linker-associated protein 2) (Protein Orbit homolog 2) (hOrbit2)|CLASP2 KIAA0627|clip-associating_protein_2|cytoplasmic_linker-associated_protein_2|protein_orbit_homolog_2|horbit2|clip-associating_protein_2|cytoplasmic_linker-associated_protein_2|protein_orbit_homolog_2|horbit2
O75127|PTCD1_HUMAN|Pentatricopeptide repeat-containing protein 1, mitochondrial|PTCD1 KIAA0632|pentatricopeptide_repeat-containing_protein_1,_mitochondrial|pentatricopeptide_repeat-containing_protein_1,_mitochondrial
O75128|COBL_HUMAN|Protein cordon-bleu|COBL KIAA0633|protein_cordon-bleu|protein_cordon-bleu
O75129|ASTN2_HUMAN|Astrotactin-2|ASTN2 KIAA0634|astrotactin-2|astrotactin-2|_precursor
O75131|CPNE3_HUMAN|Copine-3 (Copine III)|CPNE3 CPN3 KIAA0636|copine-3|copine_iii|copine-3|copine_iii
O75132|ZBED4_HUMAN|Zinc finger BED domain-containing protein 4|ZBED4 KIAA0637|zinc_finger_bed_domain-containing_protein_4|zinc_finger_bed_domain-containing_protein_4
O75140|DEPD5_HUMAN|GATOR1 complex protein DEPDC5 (DEP domain-containing protein 5)|DEPDC5 KIAA0645|gator1_complex_protein_depdc5|dep_domain-containing_protein_5|gator1_complex_protein_depdc5|dep_domain-containing_protein_5
O75143|ATG13_HUMAN|Autophagy-related protein 13|ATG13 KIAA0652|autophagy-related_protein_13|autophagy-related_protein_13
O75144|ICOSL_HUMAN|ICOS ligand (B7 homolog 2) (B7-H2) (B7-like protein Gl50) (B7-related protein 1) (B7RP-1) (CD antigen CD275)|ICOSLG B7H2 B7RP1 ICOSL KIAA0653|icos_ligand|b7_homolog_2|b7-h2|b7-like_protein_gl50|b7-related_protein_1|b7rp-1|cd_antigen_cd275|icos_ligand|b7_homolog_2|b7-h2|b7-like_protein_gl50|b7-related_protein_1|b7rp-1|cd275|_precursor
O75145|LIPA3_HUMAN|Liprin-alpha-3 (Protein tyrosine phosphatase receptor type f polypeptide-interacting protein alpha-3) (PTPRF-interacting protein alpha-3)|PPFIA3 KIAA0654|liprin-alpha-3|protein_tyrosine_phosphatase_receptor_type_f_polypeptide-interacting_protein_alpha-3|ptprf-interacting_protein_alpha-3|liprin-alpha-3|protein_tyrosine_phosphatase_receptor_type_f_polypeptide-interacting_protein_…
O75146|HIP1R_HUMAN|Huntingtin-interacting protein 1-related protein (HIP1-related protein) (Huntingtin-interacting protein 12) (HIP-12)|HIP1R HIP12 KIAA0655|huntingtin-interacting_protein_1-related_protein|hip1-related_protein|huntingtin-interacting_protein_12|hip-12|huntingtin-interacting_protein_1-related_protein|hip1-related_protein|huntingtin-interacting_protein_12|hip-12
O75147|OBSL1_HUMAN|Obscurin-like protein 1|OBSL1 KIAA0657|obscurin-like_protein_1|obscurin-like_protein_1
O75150|BRE1B_HUMAN|E3 ubiquitin-protein ligase BRE1B (BRE1-B) (EC 2.3.2.27) (95 kDa retinoblastoma-associated protein) (RBP95) (RING finger protein 40) (RING-type E3 ubiquitin transferase BRE1B)|RNF40 BRE1B KIAA0661|e3_ubiquitin-protein_ligase_bre1b|bre1-b|ec_2.3.2.27|95_kda_retinoblastoma-associated_protein|rbp95|ring_finger_protein_40|ring-type_e3_ubiquitin_transferase_bre1b|e3_ubiquitin-protei…
O75151|PHF2_HUMAN|Lysine-specific demethylase PHF2 (EC 1.14.11.-) (GRC5) (PHD finger protein 2)|PHF2 CENP-35 KIAA0662|lysine-specific_demethylase_phf2|ec_1.14.11.-|grc5|phd_finger_protein_2|lysine-specific_demethylase_phf2|grc5|phd_finger_protein_2
O75152|ZC11A_HUMAN|Zinc finger CCCH domain-containing protein 11A|ZC3H11A KIAA0663 ZC3HDC11A|zinc_finger_ccch_domain-containing_protein_11a|zinc_finger_ccch_domain-containing_protein_11a
O75154|RFIP3_HUMAN|Rab11 family-interacting protein 3 (FIP3) (FIP3-Rab11) (Rab11-FIP3) (Arfophilin-1) (EF hands-containing Rab-interacting protein) (Eferin) (MU-MB-17.148)|RAB11FIP3 ARFO1 KIAA0665|rab11_family-interacting_protein_3|fip3|fip3-rab11|rab11-fip3|arfophilin-1|ef_hands-containing_rab-interacting_protein|eferin|mu-mb-17.148|rab11_family-interacting_protein_3|fip3|fip3-rab11|rab11-fip3|a…
O75155|CAND2_HUMAN|Cullin-associated NEDD8-dissociated protein 2 (Cullin-associated and neddylation-dissociated protein 2) (Epididymis tissue protein Li 169) (TBP-interacting protein of 120 kDa B) (TBP-interacting protein 120B) (p120 CAND2)|CAND2 KIAA0667 TIP120B|cullin-associated_nedd8-dissociated_protein_2|cullin-associated_and_neddylation-dissociated_protein_2|epididymis_tissue_protein_li_169|…
O75159|SOCS5_HUMAN|Suppressor of cytokine signaling 5 (SOCS-5) (Cytokine-inducible SH2 protein 6) (CIS-6) (Cytokine-inducible SH2-containing protein 5)|SOCS5 CIS6 CISH5 CISH6 KIAA0671|suppressor_of_cytokine_signaling_5|socs-5|cytokine-inducible_sh2_protein_6|cis-6|cytokine-inducible_sh2-containing_protein_5|suppressor_of_cytokine_signaling_5|socs-5|cytokine-inducible_sh2_protein_6|cis-6|cytokine-…
O75161|NPHP4_HUMAN|Nephrocystin-4 (Nephroretinin)|NPHP4 KIAA0673|nephrocystin-4|nephroretinin|nephrocystin-4|nephroretinin
O75164|KDM4A_HUMAN|Lysine-specific demethylase 4A (EC 1.14.11.66) (EC 1.14.11.69) (JmjC domain-containing histone demethylation protein 3A) (Jumonji domain-containing protein 2A) ([histone H3]-trimethyl-L-lysine(36) demethylase 4A) ([histone H3]-trimethyl-L-lysine(9) demethylase 4A)|KDM4A JHDM3A JMJD2 JMJD2A KIAA0677|lysine-specific_demethylase_4a|ec_1.14.11.66|ec_1.14.11.69|jmjc_domain-containin…
O75165|DJC13_HUMAN|DnaJ homolog subfamily C member 13 (Required for receptor-mediated endocytosis 8) (RME-8)|DNAJC13 KIAA0678 RME8|dnaj_homolog_subfamily_c_member_13|required_for_receptor-mediated_endocytosis_8|rme-8|dnaj_homolog_subfamily_c_member_13|required_for_receptor-mediated_endocytosis_8|rme-8
O75167|PHAR2_HUMAN|Phosphatase and actin regulator 2|PHACTR2 C6orf56 KIAA0680|phosphatase_and_actin_regulator_2|phosphatase_and_actin_regulator_2
O75170|PP6R2_HUMAN|Serine/threonine-protein phosphatase 6 regulatory subunit 2 (SAPS domain family member 2)|PPP6R2 KIAA0685 PP6R2 SAPS2|serine/threonine-protein_phosphatase_6_regulatory_subunit_2|saps_domain_family_member_2|serine/threonine-protein_phosphatase_6_regulatory_subunit_2|saps_domain_family_member_2
O75173|ATS4_HUMAN|A disintegrin and metalloproteinase with thrombospondin motifs 4 (ADAM-TS 4) (ADAM-TS4) (ADAMTS-4) (EC 3.4.24.82) (ADMP-1) (Aggrecanase-1)|ADAMTS4 KIAA0688 UNQ769/PRO1563|a_disintegrin_and_metalloproteinase_with_thrombospondin_motifs_4|adam-ts_4|adam-ts4|adamts-4|ec_3.4.24.82|admp-1|aggrecanase-1|a_disintegrin_and_metalloproteinase_with_thrombospondin_motifs_4|adam-ts_4|adam-ts4…
O75175|CNOT3_HUMAN|CCR4-NOT transcription complex subunit 3 (CCR4-associated factor 3) (Leukocyte receptor cluster member 2)|CNOT3 KIAA0691 LENG2 NOT3|ccr4-not_transcription_complex_subunit_3|ccr4-associated_factor_3|leukocyte_receptor_cluster_member_2|ccr4-not_transcription_complex_subunit_3|ccr4-associated_factor_3|leukocyte_receptor_cluster_member_2
O75177|CREST_HUMAN|Calcium-responsive transactivator (SS18-like protein 1) (SYT homolog 1)|SS18L1 CREST KIAA0693|calcium-responsive_transactivator|ss18-like_protein_1|syt_homolog_1|calcium-responsive_transactivator|ss18-like_protein_1|syt_homolog_1
O75179|ANR17_HUMAN|Ankyrin repeat domain-containing protein 17 (Gene trap ankyrin repeat protein) (Serologically defined breast cancer antigen NY-BR-16)|ANKRD17 GTAR KIAA0697|ankyrin_repeat_domain-containing_protein_17|gene_trap_ankyrin_repeat_protein|serologically_defined_breast_cancer_antigen_ny-br-16|ankyrin_repeat_domain-containing_protein_17|gene_trap_ankyrin_repeat_protein|serologically_def…
O75182|SIN3B_HUMAN|Paired amphipathic helix protein Sin3b (Histone deacetylase complex subunit Sin3b) (Transcriptional corepressor Sin3b)|SIN3B KIAA0700|paired_amphipathic_helix_protein_sin3b|histone_deacetylase_complex_subunit_sin3b|transcriptional_corepressor_sin3b|paired_amphipathic_helix_protein_sin3b|histone_deacetylase_complex_subunit_sin3b|transcriptional_corepressor_sin3b
O75185|AT2C2_HUMAN|Calcium-transporting ATPase type 2C member 2 (ATPase 2C2) (EC 7.2.2.10) (Ca(2+)/Mn(2+)-ATPase 2C2) (Secretory pathway Ca(2+)-transporting ATPase type 2) (SPCA2)|ATP2C2 KIAA0703 SPCA2|calcium-transporting_atpase_type_2c_member_2|atpase_2c2|ec_7.2.2.10|ca(2+)/mn(2+)-atpase_2c2|secretory_pathway_ca(2+)-transporting_atpase_type_2|spca2|calcium-transporting_atpase_type_2c_member_2|a…
O75190|DNJB6_HUMAN|DnaJ homolog subfamily B member 6 (HHDJ1) (Heat shock protein J2) (HSJ-2) (MRJ) (MSJ-1)|DNAJB6 HSJ2 MRJ MSJ1|dnaj_homolog_subfamily_b_member_6|hhdj1|heat_shock_protein_j2|hsj-2|mrj|msj-1|dnaj_homolog_subfamily_b_member_6|hhdj1|heat_shock_protein_j2|hsj-2|mrj|msj-1
O75191|XYLB_HUMAN|Xylulose kinase (Xylulokinase) (EC 2.7.1.17)|XYLB|xylulose_kinase|xylulokinase|ec_2.7.1.17|xylulose_kinase|xylulokinase
O75192|PX11A_HUMAN|Peroxisomal membrane protein 11A (HsPEX11p) (28 kDa peroxisomal integral membrane protein) (PMP28) (Peroxin-11A) (Peroxisomal biogenesis factor 11A) (Protein PEX11 homolog alpha) (PEX11-alpha)|PEX11A PEX11|peroxisomal_membrane_protein_11a|hspex11p|28_kda_peroxisomal_integral_membrane_protein|pmp28|peroxin-11a|peroxisomal_biogenesis_factor_11a|protein_pex11_homolog_alpha|pex11-a…
O75197|LRP5_HUMAN|Low-density lipoprotein receptor-related protein 5 (LRP-5) (Low-density lipoprotein receptor-related protein 7) (LRP-7)|LRP5 LR3 LRP7|low-density_lipoprotein_receptor-related_protein_5|lrp-5|low-density_lipoprotein_receptor-related_protein_7|lrp-7|low-density_lipoprotein_receptor-related_protein_5|lrp-5|low-density_lipoprotein_receptor-related_protein_7|lrp-7|_precursor
O75204|TM127_HUMAN|Transmembrane protein 127|TMEM127|transmembrane_protein_127|transmembrane_protein_127
O75208|COQ9_HUMAN|Ubiquinone biosynthesis protein COQ9, mitochondrial|COQ9 C16orf49 HSPC326 PSEC0129|ubiquinone_biosynthesis_protein_coq9,_mitochondrial|ubiquinone_biosynthesis_protein_coq9,_mitochondrial|_precursor
O75223|GGCT_HUMAN|Gamma-glutamylcyclotransferase (EC 4.3.2.9) (Cytochrome c-releasing factor 21)|GGCT C7orf24 CRF21|gamma-glutamylcyclotransferase|ec_4.3.2.9|cytochrome_c-releasing_factor_21|gamma-glutamylcyclotransferase|cytochrome_c-releasing_factor_21
O75251|NDUS7_HUMAN|NADH dehydrogenase [ubiquinone] iron-sulfur protein 7, mitochondrial (EC 7.1.1.2) (Complex I-20kD) (CI-20kD) (NADH-ubiquinone oxidoreductase 20 kDa subunit) (PSST subunit)|NDUFS7|nadh_dehydrogenase_[ubiquinone]_iron-sulfur_protein_7,_mitochondrial|ec_7.1.1.2|complex_i-20kd|ci-20kd|nadh-ubiquinone_oxidoreductase_20_kda_subunit|psst_subunit|nadh_dehydrogenase_[ubiquinone]_iron-su…
O75293|GA45B_HUMAN|Growth arrest and DNA damage-inducible protein GADD45 beta (Myeloid differentiation primary response protein MyD118) (Negative growth regulatory protein MyD118)|GADD45B MYD118|growth_arrest_and_dna_damage-inducible_protein_gadd45_beta|myeloid_differentiation_primary_response_protein_myd118|negative_growth_regulatory_protein_myd118|growth_arrest_and_dna_damage-inducible_protein_…
O75298|RTN2_HUMAN|Reticulon-2 (Neuroendocrine-specific protein-like 1) (NSP-like protein 1) (Neuroendocrine-specific protein-like I) (NSP-like protein I) (NSPLI)|RTN2 NSPL1|reticulon-2|neuroendocrine-specific_protein-like_1|nsp-like_protein_1|neuroendocrine-specific_protein-like_i|nsp-like_protein_i|nspli|reticulon-2|neuroendocrine-specific_protein-like_1|nsp-like_protein_1|neuroendocrine-specifi…
O75306|NDUS2_HUMAN|NADH dehydrogenase [ubiquinone] iron-sulfur protein 2, mitochondrial (EC 7.1.1.2) (Complex I-49kD) (CI-49kD) (NADH-ubiquinone oxidoreductase 49 kDa subunit)|NDUFS2|nadh_dehydrogenase_[ubiquinone]_iron-sulfur_protein_2,_mitochondrial|ec_7.1.1.2|complex_i-49kd|ci-49kd|nadh-ubiquinone_oxidoreductase_49_kda_subunit|nadh_dehydrogenase_[ubiquinone]_iron-sulfur_protein_2,_mitochondria…
O75309|CAD16_HUMAN|Cadherin-16 (Kidney-specific cadherin) (Ksp-cadherin)|CDH16 UNQ695/PRO1340|cadherin-16|kidney-specific_cadherin|ksp-cadherin|cadherin-16|kidney-specific_cadherin|ksp-cadherin|_precursor
O75311|GLRA3_HUMAN|Glycine receptor subunit alpha-3|GLRA3|glycine_receptor_subunit_alpha-3|glycine_receptor_subunit_alpha-3|_precursor
O75312|ZPR1_HUMAN|Zinc finger protein ZPR1 (Zinc finger protein 259)|ZPR1 ZNF259|zinc_finger_protein_zpr1|zinc_finger_protein_259|zinc_finger_protein_zpr1|zinc_finger_protein_259
O75317|UBP12_HUMAN|Ubiquitin carboxyl-terminal hydrolase 12 (EC 3.4.19.12) (Deubiquitinating enzyme 12) (Ubiquitin thioesterase 12) (Ubiquitin-hydrolyzing enzyme 1) (Ubiquitin-specific-processing protease 12)|USP12 UBH1 USP12L1|ubiquitin_carboxyl-terminal_hydrolase_12|ec_3.4.19.12|deubiquitinating_enzyme_12|ubiquitin_thioesterase_12|ubiquitin-hydrolyzing_enzyme_1|ubiquitin-specific-processing_pro…
O75319|DUS11_HUMAN|RNA/RNP complex-1-interacting phosphatase (EC 3.1.3.-) (Dual specificity protein phosphatase 11) (Phosphatase that interacts with RNA/RNP complex 1)|DUSP11 PIR1|rna/rnp_complex-1-interacting_phosphatase|ec_3.1.3.-|dual_specificity_protein_phosphatase_11|phosphatase_that_interacts_with_rna/rnp_complex_1|rna/rnp_complex-1-interacting_phosphatase|dual_specificity_protein_phosphata…
O75323|NIPS2_HUMAN|Protein NipSnap homolog 2 (NipSnap2) (Glioblastoma-amplified sequence)|NIPSNAP2 GBAS|protein_nipsnap_homolog_2|nipsnap2|glioblastoma-amplified_sequence|protein_nipsnap_homolog_2|nipsnap2|glioblastoma-amplified_sequence|_precursor
O75324|SNN_HUMAN|Stannin (AG8_1)|SNN|stannin|ag8_1|stannin|ag8_1
O75326|SEM7A_HUMAN|Semaphorin-7A (CDw108) (JMH blood group antigen) (John-Milton-Hargen human blood group Ag) (Semaphorin-K1) (Sema K1) (Semaphorin-L) (Sema L) (CD antigen CD108)|SEMA7A CD108 SEMAL|semaphorin-7a|cdw108|jmh_blood_group_antigen|john-milton-hargen_human_blood_group_ag|semaphorin-k1|sema_k1|semaphorin-l|sema_l|cd_antigen_cd108|semaphorin-7a|cdw108|jmh_blood_group_antigen|john-milton-…
O75330|HMMR_HUMAN|Hyaluronan mediated motility receptor (Intracellular hyaluronic acid-binding protein) (Receptor for hyaluronan-mediated motility) (CD antigen CD168)|HMMR IHABP RHAMM|hyaluronan_mediated_motility_receptor|intracellular_hyaluronic_acid-binding_protein|receptor_for_hyaluronan-mediated_motility|cd_antigen_cd168|hyaluronan_mediated_motility_receptor|intracellular_hyaluronic_acid-bind…
O75334|LIPA2_HUMAN|Liprin-alpha-2 (Protein tyrosine phosphatase receptor type f polypeptide-interacting protein alpha-2) (PTPRF-interacting protein alpha-2)|PPFIA2|liprin-alpha-2|protein_tyrosine_phosphatase_receptor_type_f_polypeptide-interacting_protein_alpha-2|ptprf-interacting_protein_alpha-2|liprin-alpha-2|protein_tyrosine_phosphatase_receptor_type_f_polypeptide-interacting_protein_alpha-2|p…
O75339|CILP1_HUMAN|Cartilage intermediate layer protein 1 (CILP-1) (Cartilage intermediate-layer protein) [Cleaved into: Cartilage intermediate layer protein 1 C1; Cartilage intermediate layer protein 1 C2]|CILP UNQ602/PRO1188|cartilage_intermediate_layer_protein_1|cilp-1|cartilage_intermediate-layer_protein)_[cleaved_into:_cartilage_intermediate_layer_protein_1_c1;_cartilage_intermediate_layer_p…
O75340|PDCD6_HUMAN|Programmed cell death protein 6 (Apoptosis-linked gene 2 protein homolog) (ALG-2)|PDCD6 ALG2|programmed_cell_death_protein_6|apoptosis-linked_gene_2_protein_homolog|alg-2|programmed_cell_death_protein_6|apoptosis-linked_gene_2_protein_homolog|alg-2
O75342|LX12B_HUMAN|Arachidonate 12-lipoxygenase, 12R-type (12R-LOX) (12R-lipoxygenase) (EC 1.13.11.-) (Epidermis-type lipoxygenase 12)|ALOX12B|arachidonate_12-lipoxygenase,_12r-type|12r-lox|12r-lipoxygenase|ec_1.13.11.-|epidermis-type_lipoxygenase_12|arachidonate_12-lipoxygenase,_12r-type|12r-lox|12r-lipoxygenase|epidermis-type_lipoxygenase_12
O75343|GCYB2_HUMAN|Guanylate cyclase soluble subunit beta-2 (GCS-beta-2) (EC 4.6.1.2)|GUCY1B2|guanylate_cyclase_soluble_subunit_beta-2|gcs-beta-2|ec_4.6.1.2|guanylate_cyclase_soluble_subunit_beta-2|gcs-beta-2
O75344|FKBP6_HUMAN|Inactive peptidyl-prolyl cis-trans isomerase FKBP6 (Inactive PPIase FKBP6) (36 kDa FK506-binding protein) (36 kDa FKBP) (FKBP-36) (FK506-binding protein 6) (FKBP-6) (Immunophilin FKBP36)|FKBP6 FKBP36|inactive_peptidyl-prolyl_cis-trans_isomerase_fkbp6|inactive_ppiase_fkbp6|36_kda_fk506-binding_protein|36_kda_fkbp|fkbp-36|fk506-binding_protein_6|fkbp-6|immunophilin_fkbp36|inactiv…
O75347|TBCA_HUMAN|Tubulin-specific chaperone A (TCP1-chaperonin cofactor A) (Tubulin-folding cofactor A) (CFA)|TBCA|tubulin-specific_chaperone_a|tcp1-chaperonin_cofactor_a|tubulin-folding_cofactor_a|cfa|tubulin-specific_chaperone_a|tcp1-chaperonin_cofactor_a|tubulin-folding_cofactor_a|cfa
O75348|VATG1_HUMAN|V-type proton ATPase subunit G 1 (V-ATPase subunit G 1) (V-ATPase 13 kDa subunit 1) (Vacuolar proton pump subunit G 1) (Vacuolar proton pump subunit M16)|ATP6V1G1 ATP6G ATP6G1 ATP6J|v-type_proton_atpase_subunit_g_1|v-atpase_subunit_g_1|v-atpase_13_kda_subunit_1|vacuolar_proton_pump_subunit_g_1|vacuolar_proton_pump_subunit_m16|v-type_proton_atpase_subunit_g_1|v-atpase_subunit_g_…
O75351|VPS4B_HUMAN|Vacuolar protein sorting-associated protein 4B (EC 3.6.4.6) (Cell migration-inducing gene 1 protein) (Suppressor of K(+) transport growth defect 1) (Protein SKD1)|VPS4B SKD1 VPS42 MIG1|vacuolar_protein_sorting-associated_protein_4b|ec_3.6.4.6|cell_migration-inducing_gene_1_protein|suppressor_of_k(+)_transport_growth_defect_1|protein_skd1|vacuolar_protein_sorting-associated_prot…
O75354|ENTP6_HUMAN|Ectonucleoside triphosphate diphosphohydrolase 6 (NTPDase 6) (EC 3.6.1.6) (CD39 antigen-like 2)|ENTPD6 CD39L2 IL6ST2|ectonucleoside_triphosphate_diphosphohydrolase_6|ntpdase_6|ec_3.6.1.6|cd39_antigen-like_2|ectonucleoside_triphosphate_diphosphohydrolase_6|ntpdase_6|cd39_antigen-like_2
O75355|ENTP3_HUMAN|Ectonucleoside triphosphate diphosphohydrolase 3 (NTPDase 3) (EC 3.6.1.5) (CD39 antigen-like 3) (Ecto-ATP diphosphohydrolase 3) (Ecto-ATPDase 3) (Ecto-ATPase 3) (Ecto-apyrase 3) (HB6)|ENTPD3 CD39L3|ectonucleoside_triphosphate_diphosphohydrolase_3|ntpdase_3|ec_3.6.1.5|cd39_antigen-like_3|ecto-atp_diphosphohydrolase_3|ecto-atpdase_3|ecto-atpase_3|ecto-apyrase_3|hb6|ectonucleoside…
O75356|ENTP5_HUMAN|Nucleoside diphosphate phosphatase ENTPD5 (EC 3.6.1.6) (CD39 antigen-like 4) (ER-UDPase) (Ectonucleoside triphosphate diphosphohydrolase 5) (NTPDase 5) (Guanosine-diphosphatase ENTPD5) (GDPase ENTPD5) (Inosine diphosphate phosphatase ENTPD5) (Nucleoside diphosphatase) (Uridine-diphosphatase ENTPD5) (UDPase ENTPD5)|ENTPD5 CD39L4 PCPH|nucleoside_diphosphate_phosphatase_entpd5|ec_…
O75360|PROP1_HUMAN|Homeobox protein prophet of Pit-1 (PROP-1) (Pituitary-specific homeodomain factor)|PROP1|homeobox_protein_prophet_of_pit-1|prop-1|pituitary-specific_homeodomain_factor|homeobox_protein_prophet_of_pit-1|prop-1|pituitary-specific_homeodomain_factor
O75362|ZN217_HUMAN|Zinc finger protein 217|ZNF217 ZABC1|zinc_finger_protein_217|zinc_finger_protein_217
O75364|PITX3_HUMAN|Pituitary homeobox 3 (Homeobox protein PITX3) (Paired-like homeodomain transcription factor 3)|PITX3 PTX3|pituitary_homeobox_3|homeobox_protein_pitx3|paired-like_homeodomain_transcription_factor_3|pituitary_homeobox_3|homeobox_protein_pitx3|paired-like_homeodomain_transcription_factor_3
O75365|TP4A3_HUMAN|Protein tyrosine phosphatase type IVA 3 (EC 3.1.3.48) (PRL-R) (Protein-tyrosine phosphatase 4a3) (Protein-tyrosine phosphatase of regenerating liver 3) (PRL-3)|PTP4A3 PRL3|protein_tyrosine_phosphatase_type_iva_3|ec_3.1.3.48|prl-r|protein-tyrosine_phosphatase_4a3|protein-tyrosine_phosphatase_of_regenerating_liver_3|prl-3|protein_tyrosine_phosphatase_type_iva_3|prl-r|protein-tyro…
O75366|AVIL_HUMAN|Advillin (p92)|AVIL|advillin|p92|advillin|p92
O75367|H2AY_HUMAN|Core histone macro-H2A.1 (Histone macroH2A1) (mH2A1) (Histone H2A.y) (H2A/y) (Medulloblastoma antigen MU-MB-50.205)|MACROH2A1 H2AFY|core_histone_macro-h2a.1|histone_macroh2a1|mh2a1|histone_h2a.y|h2a/y|medulloblastoma_antigen_mu-mb-50.205|core_histone_macro-h2a1|histone_macroh2a1|mh2a1|histone_h2ay|h2a/y|medulloblastoma_antigen_mu-mb-50205
O75368|SH3L1_HUMAN|Adapter SH3BGRL (SH3 domain-binding glutamic acid-rich-like protein 1)|SH3BGRL|adapter_sh3bgrl|sh3_domain-binding_glutamic_acid-rich-like_protein_1|adapter_sh3bgrl|sh3_domain-binding_glutamic_acid-rich-like_protein_1
O75369|FLNB_HUMAN|Filamin-B (FLN-B) (ABP-278) (ABP-280 homolog) (Actin-binding-like protein) (Beta-filamin) (Filamin homolog 1) (Fh1) (Filamin-3) (Thyroid autoantigen) (Truncated actin-binding protein) (Truncated ABP)|FLNB FLN1L FLN3 TABP TAP|filamin-b|fln-b|abp-278|abp-280_homolog|actin-binding-like_protein|beta-filamin|filamin_homolog_1|fh1|filamin-3|thyroid_autoantigen|truncated_actin-binding_…
O75376|NCOR1_HUMAN|Nuclear receptor corepressor 1 (N-CoR) (N-CoR1)|NCOR1 KIAA1047|nuclear_receptor_corepressor_1|n-cor|n-cor1|nuclear_receptor_corepressor_1|n-cor|n-cor1
O75379|VAMP4_HUMAN|Vesicle-associated membrane protein 4 (VAMP-4)|VAMP4|vesicle-associated_membrane_protein_4|vamp-4|vesicle-associated_membrane_protein_4|vamp-4
O75380|NDUS6_HUMAN|NADH dehydrogenase [ubiquinone] iron-sulfur protein 6, mitochondrial (Complex I-13kD-A) (CI-13kD-A) (NADH-ubiquinone oxidoreductase 13 kDa-A subunit)|NDUFS6|nadh_dehydrogenase_[ubiquinone]_iron-sulfur_protein_6,_mitochondrial|complex_i-13kd-a|ci-13kd-a|nadh-ubiquinone_oxidoreductase_13_kda-a_subunit|nadh_dehydrogenase_[ubiquinone]_iron-sulfur_protein_6,_mitochondrial|complex_i-…
O75381|PEX14_HUMAN|Peroxisomal membrane protein PEX14 (PTS1 receptor-docking protein) (Peroxin-14) (Peroxisomal membrane anchor protein PEX14)|PEX14|peroxisomal_membrane_protein_pex14|pts1_receptor-docking_protein|peroxin-14|peroxisomal_membrane_anchor_protein_pex14|peroxisomal_membrane_protein_pex14|pts1_receptor-docking_protein|peroxin-14|peroxisomal_membrane_anchor_protein_pex14
O75382|TRIM3_HUMAN|Tripartite motif-containing protein 3 (EC 2.3.2.27) (Brain-expressed RING finger protein) (RING finger protein 22) (RING finger protein 97)|TRIM3 BERP RNF22 RNF97|tripartite_motif-containing_protein_3|ec_2.3.2.27|brain-expressed_ring_finger_protein|ring_finger_protein_22|ring_finger_protein_97|tripartite_motif-containing_protein_3|brain-expressed_ring_finger_protein|ring_finger…
O75385|ULK1_HUMAN|Serine/threonine-protein kinase ULK1 (EC 2.7.11.1) (Autophagy-related protein 1 homolog) (ATG1) (hATG1) (Unc-51-like kinase 1)|ULK1 KIAA0722|serine/threonine-protein_kinase_ulk1|ec_2.7.11.1|autophagy-related_protein_1_homolog|atg1|hatg1|unc-51-like_kinase_1|serine/threonine-protein_kinase_ulk1|autophagy-related_protein_1_homolog|atg1|hatg1|unc-51-like_kinase_1
O75386|TULP3_HUMAN|Tubby-related protein 3 (Tubby-like protein 3)|TULP3 TUBL3|tubby-related_protein_3|tubby-like_protein_3|tubby-related_protein_3|tubby-like_protein_3
O75387|LAT3_HUMAN|Large neutral amino acids transporter small subunit 3 (L-type amino acid transporter 3) (Prostate cancer overexpressed gene 1 protein) (Solute carrier family 43 member 1)|SLC43A1 LAT3 PB39 POV1|large_neutral_amino_acids_transporter_small_subunit_3|l-type_amino_acid_transporter_3|prostate_cancer_overexpressed_gene_1_protein|solute_carrier_family_43_member_1|large_neutral_amino_ac…
O75390|CISY_HUMAN|Citrate synthase, mitochondrial (EC 2.3.3.1) (Citrate (Si)-synthase)|CS|citrate_synthase,_mitochondrial|ec_2.3.3.1|citrate|si)-synthase|citrate_synthase,_mitochondrial|citrate_(si)-synthase|_precursor
O75396|SC22B_HUMAN|Vesicle-trafficking protein SEC22b (ER-Golgi SNARE of 24 kDa) (ERS-24) (ERS24) (SEC22 vesicle-trafficking protein homolog B) (SEC22 vesicle-trafficking protein-like 1)|SEC22B SEC22L1|vesicle-trafficking_protein_sec22b|er-golgi_snare_of_24_kda|ers-24|ers24|sec22_vesicle-trafficking_protein_homolog_b|sec22_vesicle-trafficking_protein-like_1|vesicle-trafficking_protein_sec22b|er-g…
O75398|DEAF1_HUMAN|Deformed epidermal autoregulatory factor 1 homolog (Nuclear DEAF-1-related transcriptional regulator) (NUDR) (Suppressin) (Zinc finger MYND domain-containing protein 5)|DEAF1 SPN ZMYND5|deformed_epidermal_autoregulatory_factor_1_homolog|nuclear_deaf-1-related_transcriptional_regulator|nudr|suppressin|zinc_finger_mynd_domain-containing_protein_5|deformed_epidermal_autoregulatory…
O75400|PR40A_HUMAN|Pre-mRNA-processing factor 40 homolog A (Fas ligand-associated factor 1) (Formin-binding protein 11) (Formin-binding protein 3) (Huntingtin yeast partner A) (Huntingtin-interacting protein 10) (HIP-10) (Huntingtin-interacting protein A) (Renal carcinoma antigen NY-REN-6)|PRPF40A FBP11 FLAF1 FNBP3 HIP10 HYPA HSPC225|pre-mrna-processing_factor_40_homolog_a|fas_ligand-associated_f…
O75409|HYPM_HUMAN|Huntingtin-interacting protein M (Histone H2A.P) (Huntingtin yeast partner M)|H2AP CXorf27 HYPM|huntingtin-interacting_protein_m|histone_h2a.p|huntingtin_yeast_partner_m|huntingtin-interacting_protein_m|histone_h2ap|huntingtin_yeast_partner_m
O75410|TACC1_HUMAN|Transforming acidic coiled-coil-containing protein 1 (Gastric cancer antigen Ga55) (Taxin-1)|TACC1 KIAA1103|transforming_acidic_coiled-coil-containing_protein_1|gastric_cancer_antigen_ga55|taxin-1|transforming_acidic_coiled-coil-containing_protein_1|gastric_cancer_antigen_ga55|taxin-1
O75414|NDK6_HUMAN|Nucleoside diphosphate kinase 6 (NDK 6) (NDP kinase 6) (EC 2.7.4.6) (Inhibitor of p53-induced apoptosis-alpha) (IPIA-alpha) (nm23-H6)|NME6|nucleoside_diphosphate_kinase_6|ndk_6|ndp_kinase_6|ec_2.7.4.6|inhibitor_of_p53-induced_apoptosis-alpha|ipia-alpha|nm23-h6|nucleoside_diphosphate_kinase_6|ndk_6|ndp_kinase_6|inhibitor_of_p53-induced_apoptosis-alpha|ipia-alpha|nm23-h6
O75417|DPOLQ_HUMAN|DNA polymerase theta (DNA polymerase eta) [Includes: Helicase POLQ (EC 3.6.4.12); DNA polymerase POLQ (EC 2.7.7.7) (RNA-directed DNA polymerase POLQ) (EC 2.7.7.49)]|POLQ POLH|dna_polymerase_theta|dna_polymerase_eta)_[includes:_helicase_polq|ec_3.6.4.12);_dna_polymerase_polq|ec_2.7.7.7|rna-directed_dna_polymerase_polq|ec_2.7.7.49)]|dna_polymerase_theta|dna_polymerase_eta|helicas…
O75419|CDC45_HUMAN|Cell division control protein 45 homolog (PORC-PI-1)|CDC45 CDC45L CDC45L2 UNQ374/PRO710|cell_division_control_protein_45_homolog|porc-pi-1|cell_division_control_protein_45_homolog|porc-pi-1
O75420|GGYF1_HUMAN|GRB10-interacting GYF protein 1 (PERQ amino acid-rich with GYF domain-containing protein 1)|GIGYF1 CDS2 PERQ1 PP3360|grb10-interacting_gyf_protein_1|perq_amino_acid-rich_with_gyf_domain-containing_protein_1|grb10-interacting_gyf_protein_1|perq_amino_acid-rich_with_gyf_domain-containing_protein_1
O75425|MSPD3_HUMAN|Motile sperm domain-containing protein 3|MOSPD3|motile_sperm_domain-containing_protein_3|motile_sperm_domain-containing_protein_3
O75427|LRCH4_HUMAN|Leucine-rich repeat and calponin homology domain-containing protein 4 (Leucine-rich repeat neuronal protein 4) (Leucine-rich neuronal protein)|LRCH4 LRN LRRN1 LRRN4|leucine-rich_repeat_and_calponin_homology_domain-containing_protein_4|leucine-rich_repeat_neuronal_protein_4|leucine-rich_neuronal_protein|leucine-rich_repeat_and_calponin_homology_domain-containing_protein_4|leucin…
O75431|MTX2_HUMAN|Metaxin-2 (Mitochondrial outer membrane import complex protein 2)|MTX2|metaxin-2|mitochondrial_outer_membrane_import_complex_protein_2|metaxin-2|mitochondrial_outer_membrane_import_complex_protein_2
O75436|VP26A_HUMAN|Vacuolar protein sorting-associated protein 26A (Vesicle protein sorting 26A) (hVPS26)|VPS26A VPS26|vacuolar_protein_sorting-associated_protein_26a|vesicle_protein_sorting_26a|hvps26|vacuolar_protein_sorting-associated_protein_26a|vesicle_protein_sorting_26a|hvps26
O75438|NDUB1_HUMAN|NADH dehydrogenase [ubiquinone] 1 beta subcomplex subunit 1 (Complex I-MNLL) (CI-MNLL) (NADH-ubiquinone oxidoreductase MNLL subunit)|NDUFB1|nadh_dehydrogenase_[ubiquinone]_1_beta_subcomplex_subunit_1|complex_i-mnll|ci-mnll|nadh-ubiquinone_oxidoreductase_mnll_subunit|nadh_dehydrogenase_[ubiquinone]_1_beta_subcomplex_subunit_1|complex_i-mnll|ci-mnll|nadh-ubiquinone_oxidoreductase…
O75439|MPPB_HUMAN|Mitochondrial-processing peptidase subunit beta (EC 3.4.24.64) (Beta-MPP) (P-52)|PMPCB MPPB|mitochondrial-processing_peptidase_subunit_beta|ec_3.4.24.64|beta-mpp|p-52|mitochondrial-processing_peptidase_subunit_beta|beta-mpp|p-52|_precursor
O75443|TECTA_HUMAN|Alpha-tectorin|TECTA|alpha-tectorin|alpha-tectorin|_precursor
O75444|MAF_HUMAN|Transcription factor Maf (Proto-oncogene c-Maf) (V-maf musculoaponeurotic fibrosarcoma oncogene homolog)|MAF|transcription_factor_maf|proto-oncogene_c-maf|v-maf_musculoaponeurotic_fibrosarcoma_oncogene_homolog|transcription_factor_maf|proto-oncogene_c-maf|v-maf_musculoaponeurotic_fibrosarcoma_oncogene_homolog
O75445|USH2A_HUMAN|Usherin (Usher syndrome type IIa protein) (Usher syndrome type-2A protein)|USH2A|usherin|usher_syndrome_type_iia_protein|usher_syndrome_type-2a_protein|usherin|usher_syndrome_type_iia_protein|usher_syndrome_type-2a_protein|_precursor
O75446|SAP30_HUMAN|Histone deacetylase complex subunit SAP30 (30 kDa Sin3-associated polypeptide) (Sin3 corepressor complex subunit SAP30) (Sin3-associated polypeptide p30)|SAP30|histone_deacetylase_complex_subunit_sap30|30_kda_sin3-associated_polypeptide|sin3_corepressor_complex_subunit_sap30|sin3-associated_polypeptide_p30|histone_deacetylase_complex_subunit_sap30|30_kda_sin3-associated_polypep…
O75448|MED24_HUMAN|Mediator of RNA polymerase II transcription subunit 24 (Activator-recruited cofactor 100 kDa component) (ARC100) (Cofactor required for Sp1 transcriptional activation subunit 4) (CRSP complex subunit 4) (Mediator complex subunit 24) (Thyroid hormone receptor-associated protein 4) (Thyroid hormone receptor-associated protein complex 100 kDa component) (Trap100) (hTRAP100) (Vitam…
O75449|KTNA1_HUMAN|Katanin p60 ATPase-containing subunit A1 (Katanin p60 subunit A1) (EC 5.6.1.1) (p60 katanin)|KATNA1|katanin_p60_atpase-containing_subunit_a1|katanin_p60_subunit_a1|ec_5.6.1.1|p60_katanin|katanin_p60_atpase-containing_subunit_a1|katanin_p60_subunit_a1|p60_katanin
O75452|RDH16_HUMAN|Retinol dehydrogenase 16 (EC 1.1.1.105) (EC 1.1.1.209) (EC 1.1.1.315) (EC 1.1.1.53) (Human epidermal retinol dehydrogenase) (hRDH-E) (Microsomal NAD(+)-dependent retinol dehydrogenase 4) (RoDH-4) (Short chain dehydrogenase/reductase family 9C member 8) (Sterol/retinol dehydrogenase)|RDH16 RODH4 SDR9C8|retinol_dehydrogenase_16|ec_1.1.1.105|ec_1.1.1.209|ec_1.1.1.315|ec_1.1.1.53|h…
O75460|ERN1_HUMAN|Serine/threonine-protein kinase/endoribonuclease IRE1 (Endoplasmic reticulum-to-nucleus signaling 1) (Inositol-requiring protein 1) (hIRE1p) (Ire1-alpha) (IRE1a) [Includes: Serine/threonine-protein kinase (EC 2.7.11.1); Endoribonuclease (EC 3.1.26.-)]|ERN1 IRE1|serine/threonine-protein_kinase/endoribonuclease_ire1|endoplasmic_reticulum-to-nucleus_signaling_1|inositol-requiring_p…
O75461|E2F6_HUMAN|Transcription factor E2F6 (E2F-6)|E2F6|transcription_factor_e2f6|e2f-6|transcription_factor_e2f6|e2f-6
O75462|CRLF1_HUMAN|Cytokine receptor-like factor 1 (Cytokine-like factor 1) (CLF-1) (ZcytoR5)|CRLF1 UNQ288/PRO327|cytokine_receptor-like_factor_1|cytokine-like_factor_1|clf-1|zcytor5|cytokine_receptor-like_factor_1|cytokine-like_factor_1|clf-1|zcytor5|_precursor
O75469|NR1I2_HUMAN|Nuclear receptor subfamily 1 group I member 2 (Orphan nuclear receptor PAR1) (Orphan nuclear receptor PXR) (Pregnane X receptor) (Steroid and xenobiotic receptor) (SXR)|NR1I2 PXR|nuclear_receptor_subfamily_1_group_i_member_2|orphan_nuclear_receptor_par1|orphan_nuclear_receptor_pxr|pregnane_x_receptor|steroid_and_xenobiotic_receptor|sxr|nuclear_receptor_subfamily_1_group_i_membe…
O75473|LGR5_HUMAN|Leucine-rich repeat-containing G-protein coupled receptor 5 (G-protein coupled receptor 49) (G-protein coupled receptor 67) (G-protein coupled receptor HG38)|LGR5 GPR49 GPR67|leucine-rich_repeat-containing_g-protein_coupled_receptor_5|g-protein_coupled_receptor_49|g-protein_coupled_receptor_67|g-protein_coupled_receptor_hg38|leucine-rich_repeat-containing_g-protein_coupled_recep…
O75475|PSIP1_HUMAN|PC4 and SFRS1-interacting protein (CLL-associated antigen KW-7) (Dense fine speckles 70 kDa protein) (DFS 70) (Lens epithelium-derived growth factor) (Transcriptional coactivator p75/p52)|PSIP1 DFS70 LEDGF PSIP2|pc4_and_sfrs1-interacting_protein|cll-associated_antigen_kw-7|dense_fine_speckles_70_kda_protein|dfs_70|lens_epithelium-derived_growth_factor|transcriptional_coactivato…
O75477|ERLN1_HUMAN|Erlin-1 (Endoplasmic reticulum lipid raft-associated protein 1) (Protein KE04) (Stomatin-prohibitin-flotillin-HflC/K domain-containing protein 1) (SPFH domain-containing protein 1)|ERLIN1 C10orf69 KE04 KEO4 SPFH1|erlin-1|endoplasmic_reticulum_lipid_raft-associated_protein_1|protein_ke04|stomatin-prohibitin-flotillin-hflc/k_domain-containing_protein_1|spfh_domain-containing_prot…
O75478|TAD2A_HUMAN|Transcriptional adapter 2-alpha (Transcriptional adapter 2-like) (ADA2-like protein)|TADA2A TADA2L KL04P|transcriptional_adapter_2-alpha|transcriptional_adapter_2-like|ada2-like_protein|transcriptional_adapter_2-alpha|transcriptional_adapter_2-like|ada2-like_protein
O75486|SUPT3_HUMAN|Transcription initiation protein SPT3 homolog (SPT3-like protein)|SUPT3H SPT3|transcription_initiation_protein_spt3_homolog|spt3-like_protein|transcription_initiation_protein_spt3_homolog|spt3-like_protein
O75487|GPC4_HUMAN|Glypican-4 (K-glypican) [Cleaved into: Secreted glypican-4]|GPC4 UNQ474/PRO937|glypican-4|k-glypican)_[cleaved_into:_secreted_glypican-4]|glypican-4|k-glypican|secreted_glypican-4|_precursor
O75489|NDUS3_HUMAN|NADH dehydrogenase [ubiquinone] iron-sulfur protein 3, mitochondrial (EC 7.1.1.2) (Complex I-30kD) (CI-30kD) (NADH-ubiquinone oxidoreductase 30 kDa subunit)|NDUFS3|nadh_dehydrogenase_[ubiquinone]_iron-sulfur_protein_3,_mitochondrial|ec_7.1.1.2|complex_i-30kd|ci-30kd|nadh-ubiquinone_oxidoreductase_30_kda_subunit|nadh_dehydrogenase_[ubiquinone]_iron-sulfur_protein_3,_mitochondria…
O75494|SRS10_HUMAN|Serine/arginine-rich splicing factor 10 (40 kDa SR-repressor protein) (SRrp40) (FUS-interacting serine-arginine-rich protein 1) (Splicing factor SRp38) (Splicing factor, arginine/serine-rich 13A) (TLS-associated protein with Ser-Arg repeats) (TASR) (TLS-associated protein with SR repeats) (TLS-associated serine-arginine protein) (TLS-associated SR protein)|SRSF10 FUSIP1 FUSIP2 …
O75496|GEMI_HUMAN|Geminin|GMNN|geminin|geminin
O75503|CLN5_HUMAN|Bis(monoacylglycero)phosphate synthase CLN5 (BMP synthase CLN5) (EC 2.3.1.-) (Ceroid-lipofuscinosis neuronal protein 5) (Protein CLN5) (Palmitoyl protein thioesterase CLN5) (EC 3.1.2.22) (S-depalmitoylase CLN5) [Cleaved into: Bis(monoacylglycero)phosphate synthase CLN5, secreted form]|CLN5 BMPS|bis(monoacylglycero)phosphate_synthase_cln5|bmp_synthase_cln5|ec_2.3.1.-|ceroid-lipof…
O75506|HSBP1_HUMAN|Heat shock factor-binding protein 1 (Nasopharyngeal carcinoma-associated antigen 13) (NPC-A-13)|HSBP1 HSF1BP|heat_shock_factor-binding_protein_1|nasopharyngeal_carcinoma-associated_antigen_13|npc-a-13|heat_shock_factor-binding_protein_1|nasopharyngeal_carcinoma-associated_antigen_13|npc-a-13
O75508|CLD11_HUMAN|Claudin-11 (Oligodendrocyte-specific protein)|CLDN11 OSP OTM|claudin-11|oligodendrocyte-specific_protein|claudin-11|oligodendrocyte-specific_protein
O75509|TNR21_HUMAN|Tumor necrosis factor receptor superfamily member 21 (Death receptor 6) (CD antigen CD358)|TNFRSF21 DR6 UNQ437/PRO868|tumor_necrosis_factor_receptor_superfamily_member_21|death_receptor_6|cd_antigen_cd358|tumor_necrosis_factor_receptor_superfamily_member_21|death_receptor_6|cd358|_precursor
O75521|ECI2_HUMAN|Enoyl-CoA delta isomerase 2 (EC 5.3.3.8) (DRS-1) (Delta(3),delta(2)-enoyl-CoA isomerase) (D3,D2-enoyl-CoA isomerase) (Diazepam-binding inhibitor-related protein 1) (DBI-related protein 1) (Dodecenoyl-CoA isomerase) (Hepatocellular carcinoma-associated antigen 88) (Peroxisomal 3,2-trans-enoyl-CoA isomerase) (pECI) (Renal carcinoma antigen NY-REN-1)|ECI2 DRS1 HCA88 PECI|enoyl-coa_…
O75525|KHDR3_HUMAN|KH domain-containing, RNA-binding, signal transduction-associated protein 3 (RNA-binding protein T-Star) (Sam68-like mammalian protein 2) (SLM-2) (Sam68-like phosphotyrosine protein)|KHDRBS3 SALP SLM2|kh_domain-containing,_rna-binding,_signal_transduction-associated_protein_3|rna-binding_protein_t-star|sam68-like_mammalian_protein_2|slm-2|sam68-like_phosphotyrosine_protein|kh_d…
O75528|TADA3_HUMAN|Transcriptional adapter 3 (ADA3 homolog) (hADA3) (STAF54) (Transcriptional adapter 3-like) (ADA3-like protein)|TADA3 ADA3 TADA3L|transcriptional_adapter_3|ada3_homolog|hada3|staf54|transcriptional_adapter_3-like|ada3-like_protein|transcriptional_adapter_3|ada3_homolog|hada3|staf54|transcriptional_adapter_3-like|ada3-like_protein
O75529|TAF5L_HUMAN|TAF5-like RNA polymerase II p300/CBP-associated factor-associated factor 65 kDa subunit 5L (TAF5L) (PCAF-associated factor 65 beta) (PAF65-beta)|TAF5L PAF65B|taf5-like_rna_polymerase_ii_p300/cbp-associated_factor-associated_factor_65_kda_subunit_5l|taf5l|pcaf-associated_factor_65_beta|paf65-beta|taf5-like_rna_polymerase_ii_p300/cbp-associated_factor-associated_factor_65_kda_sub…
O75530|EED_HUMAN|Polycomb protein EED (hEED) (Embryonic ectoderm development protein) (WD protein associating with integrin cytoplasmic tails 1) (WAIT-1)|EED|polycomb_protein_eed|heed|embryonic_ectoderm_development_protein|wd_protein_associating_with_integrin_cytoplasmic_tails_1|wait-1|polycomb_protein_eed|heed|embryonic_ectoderm_development_protein|wd_protein_associating_with_integrin_cytoplasmi…
O75531|BAF_HUMAN|Barrier-to-autointegration factor (Breakpoint cluster region protein 1) [Cleaved into: Barrier-to-autointegration factor, N-terminally processed]|BANF1 BAF BCRG1|barrier-to-autointegration_factor|breakpoint_cluster_region_protein_1)_[cleaved_into:_barrier-to-autointegration_factor,_n-terminally_processed]|barrier-to-autointegration_factor|breakpoint_cluster_region_protein_1|barri…
O75533|SF3B1_HUMAN|Splicing factor 3B subunit 1 (Pre-mRNA-splicing factor SF3b 155 kDa subunit) (SF3b155) (Spliceosome-associated protein 155) (SAP 155)|SF3B1 SAP155|splicing_factor_3b_subunit_1|pre-mrna-splicing_factor_sf3b_155_kda_subunit|sf3b155|spliceosome-associated_protein_155|sap_155|splicing_factor_3b_subunit_1|pre-mrna-splicing_factor_sf3b_155_kda_subunit|sf3b155|spliceosome-associated_p…
O75534|CSDE1_HUMAN|Cold shock domain-containing protein E1 (N-ras upstream gene protein) (Protein UNR)|CSDE1 D1S155E KIAA0885 NRU UNR|cold_shock_domain-containing_protein_e1|n-ras_upstream_gene_protein|protein_unr|cold_shock_domain-containing_protein_e1|n-ras_upstream_gene_protein|protein_unr
O75553|DAB1_HUMAN|Disabled homolog 1|DAB1|disabled_homolog_1|disabled_homolog_1
O75554|WBP4_HUMAN|WW domain-binding protein 4 (WBP-4) (Formin-binding protein 21) (WW domain-containing-binding protein 4)|WBP4 FBP21 FNBP21|ww_domain-binding_protein_4|wbp-4|formin-binding_protein_21|ww_domain-containing-binding_protein_4|ww_domain-binding_protein_4|wbp-4|formin-binding_protein_21|ww_domain-containing-binding_protein_4
O75556|SG2A1_HUMAN|Mammaglobin-B (Lacryglobin) (Lipophilin-C) (Mammaglobin-2) (Secretoglobin family 2A member 1)|SCGB2A1 LIPHC MGB2 UGB3|mammaglobin-b|lacryglobin|lipophilin-c|mammaglobin-2|secretoglobin_family_2a_member_1|mammaglobin-b|lacryglobin|lipophilin-c|mammaglobin-2|secretoglobin_family_2a_member_1|_precursor
O75558|STX11_HUMAN|Syntaxin-11|STX11|syntaxin-11|syntaxin-11
O75563|SKAP2_HUMAN|Src kinase-associated phosphoprotein 2 (Pyk2/RAFTK-associated protein) (Retinoic acid-induced protein 70) (SKAP55 homolog) (SKAP-55HOM) (SKAP-HOM) (Src family-associated phosphoprotein 2) (Src kinase-associated phosphoprotein 55-related protein) (Src-associated adapter protein with PH and SH3 domains)|SKAP2 PRAP RA70 SAPS SCAP2 SKAP55R|src_kinase-associated_phosphoprotein_2|pyk…
O75564|JERKY_HUMAN|Jerky protein homolog|JRK JH8|jerky_protein_homolog|jerky_protein_homolog
O75569|PRKRA_HUMAN|Interferon-inducible double-stranded RNA-dependent protein kinase activator A (PKR-associated protein X) (PKR-associating protein X) (Protein activator of the interferon-induced protein kinase) (Protein kinase, interferon-inducible double-stranded RNA-dependent activator)|PRKRA PACT RAX HSD-14 HSD14|interferon-inducible_double-stranded_rna-dependent_protein_kinase_activator_a|p…
O75570|RF1M_HUMAN|Peptide chain release factor 1, mitochondrial (MRF-1) (MtRF-1)|MTRF1|peptide_chain_release_factor_1,_mitochondrial|mrf-1|mtrf-1|peptide_chain_release_factor_1,_mitochondrial|mrf-1|mtrf-1|_precursor
O75575|RPC9_HUMAN|DNA-directed RNA polymerase III subunit RPC9 (RNA polymerase III subunit C9) (Calcitonin gene-related peptide-receptor component protein) (CGRP-RCP) (CGRP-receptor component protein) (CGRPRCP) (HsC17)|CRCP|dna-directed_rna_polymerase_iii_subunit_rpc9|rna_polymerase_iii_subunit_c9|calcitonin_gene-related_peptide-receptor_component_protein|cgrp-rcp|cgrp-receptor_component_protein|…
O75578|ITA10_HUMAN|Integrin alpha-10|ITGA10 UNQ468/PRO827|integrin_alpha-10|integrin_alpha-10|_precursor
O75581|LRP6_HUMAN|Low-density lipoprotein receptor-related protein 6 (LRP-6)|LRP6|low-density_lipoprotein_receptor-related_protein_6|lrp-6|low-density_lipoprotein_receptor-related_protein_6|lrp-6|_precursor
O75582|KS6A5_HUMAN|Ribosomal protein S6 kinase alpha-5 (S6K-alpha-5) (EC 2.7.11.1) (90 kDa ribosomal protein S6 kinase 5) (Nuclear mitogen- and stress-activated protein kinase 1) (RSK-like protein kinase) (RSKL)|RPS6KA5 MSK1|ribosomal_protein_s6_kinase_alpha-5|s6k-alpha-5|ec_2.7.11.1|90_kda_ribosomal_protein_s6_kinase_5|nuclear_mitogen-_and_stress-activated_protein_kinase_1|rsk-like_protein_kinas…
O75586|MED6_HUMAN|Mediator of RNA polymerase II transcription subunit 6 (Activator-recruited cofactor 33 kDa component) (ARC33) (Mediator complex subunit 6) (hMed6) (Renal carcinoma antigen NY-REN-28)|MED6 ARC33|mediator_of_rna_polymerase_ii_transcription_subunit_6|activator-recruited_cofactor_33_kda_component|arc33|mediator_complex_subunit_6|hmed6|renal_carcinoma_antigen_ny-ren-28|mediator_of_rn…
O75592|MYCB2_HUMAN|E3 ubiquitin-protein ligase MYCBP2 (EC 2.3.2.33) (Myc-binding protein 2) (Protein associated with Myc)|MYCBP2 KIAA0916 PAM|e3_ubiquitin-protein_ligase_mycbp2|ec_2.3.2.33|myc-binding_protein_2|protein_associated_with_myc|e3_ubiquitin-protein_ligase_mycbp2|myc-binding_protein_2|protein_associated_with_myc
O75593|FOXH1_HUMAN|Forkhead box protein H1 (Forkhead activin signal transducer 1) (Fast-1) (hFAST-1) (Forkhead activin signal transducer 2) (Fast-2)|FOXH1 FAST1 FAST2|forkhead_box_protein_h1|forkhead_activin_signal_transducer_1|fast-1|hfast-1|forkhead_activin_signal_transducer_2|fast-2|forkhead_box_protein_h1|forkhead_activin_signal_transducer_1|fast-1|hfast-1|forkhead_activin_signal_transducer_2…
O75594|PGRP1_HUMAN|Peptidoglycan recognition protein 1 (Peptidoglycan recognition protein short) (PGRP-S)|PGLYRP1 PGLYRP PGRP TNFSF3L SBBI68 UNQ639/PRO1269|peptidoglycan_recognition_protein_1|peptidoglycan_recognition_protein_short|pgrp-s|peptidoglycan_recognition_protein_1|peptidoglycan_recognition_protein_short|pgrp-s|_precursor
O75600|KBL_HUMAN|2-amino-3-ketobutyrate coenzyme A ligase, mitochondrial (AKB ligase) (EC 2.3.1.29) (Aminoacetone synthase) (Glycine acetyltransferase)|GCAT KBL|2-amino-3-ketobutyrate_coenzyme_a_ligase,_mitochondrial|akb_ligase|ec_2.3.1.29|aminoacetone_synthase|glycine_acetyltransferase|2-amino-3-ketobutyrate_coenzyme_a_ligase,_mitochondrial|akb_ligase|aminoacetone_synthase|glycine_acetyltransfer…
O75602|SPAG6_HUMAN|Sperm-associated antigen 6 (Protein PF16 homolog) (Repro-SA-1) (Sperm flagellar protein)|SPAG6 PF16|sperm-associated_antigen_6|protein_pf16_homolog|repro-sa-1|sperm_flagellar_protein|sperm-associated_antigen_6|protein_pf16_homolog|repro-sa-1|sperm_flagellar_protein
O75603|GCM2_HUMAN|Chorion-specific transcription factor GCMb (hGCMb) (GCM motif protein 2) (Glial cells missing homolog 2)|GCM2 GCMB|chorion-specific_transcription_factor_gcmb|hgcmb|gcm_motif_protein_2|glial_cells_missing_homolog_2|chorion-specific_transcription_factor_gcmb|hgcmb|gcm_motif_protein_2|glial_cells_missing_homolog_2
O75604|UBP2_HUMAN|Ubiquitin carboxyl-terminal hydrolase 2 (EC 3.4.19.12) (41 kDa ubiquitin-specific protease) (Deubiquitinating enzyme 2) (Ubiquitin thioesterase 2) (Ubiquitin-specific-processing protease 2)|USP2 UBP41|ubiquitin_carboxyl-terminal_hydrolase_2|ec_3.4.19.12|41_kda_ubiquitin-specific_protease|deubiquitinating_enzyme_2|ubiquitin_thioesterase_2|ubiquitin-specific-processing_protease_2|…
O75607|NPM3_HUMAN|Nucleoplasmin-3|NPM3|nucleoplasmin-3|nucleoplasmin-3
O75608|LYPA1_HUMAN|Acyl-protein thioesterase 1 (APT-1) (hAPT1) (EC 3.1.2.-) (Lysophospholipase 1) (Lysophospholipase I) (LPL-I) (LysoPLA I) (Palmitoyl-protein hydrolase) (EC 3.1.2.22)|LYPLA1 APT1 LPL1|acyl-protein_thioesterase_1|apt-1|hapt1|ec_3.1.2.-|lysophospholipase_1|lysophospholipase_i|lpl-i|lysopla_i|palmitoyl-protein_hydrolase|ec_3.1.2.22|acyl-protein_thioesterase_1|apt-1|hapt1|lysophospho…
O75610|LFTY1_HUMAN|Left-right determination factor 1 (Left-right determination factor B) (Protein lefty-1) (Protein lefty-B)|LEFTY1 LEFTB LEFTYB UNQ278/PRO317|left-right_determination_factor_1|left-right_determination_factor_b|protein_lefty-1|protein_lefty-b|left-right_determination_factor_1|left-right_determination_factor_b|protein_lefty-1|protein_lefty-b|_precursor
O75616|ERAL1_HUMAN|GTPase Era, mitochondrial (H-ERA) (hERA) (Conserved ERA-like GTPase) (CEGA) (ERA-W) (ERA-like protein 1)|ERAL1 HERA|gtpase_era,_mitochondrial|h-era|hera|conserved_era-like_gtpase|cega|era-w|era-like_protein_1|gtpase_era,_mitochondrial|h-era|hera|conserved_era-like_gtpase|cega|era-w|era-like_protein_1|_precursor
O75618|DEDD_HUMAN|Death effector domain-containing protein (DEDPro1) (Death effector domain-containing testicular molecule) (FLDED-1)|DEDD DEDPRO1 DEFT KE05|death_effector_domain-containing_protein|dedpro1|death_effector_domain-containing_testicular_molecule|flded-1|death_effector_domain-containing_protein|dedpro1|death_effector_domain-containing_testicular_molecule|flded-1
O75626|PRDM1_HUMAN|PR domain zinc finger protein 1 (EC 2.1.1.-) (BLIMP-1) (Beta-interferon gene positive regulatory domain I-binding factor) (PR domain-containing protein 1) (Positive regulatory domain I-binding factor 1) (PRDI-BF1) (PRDI-binding factor 1)|PRDM1 BLIMP1|pr_domain_zinc_finger_protein_1|ec_2.1.1.-|blimp-1|beta-interferon_gene_positive_regulatory_domain_i-binding_factor|pr_domain-con…
O75628|REM1_HUMAN|GTP-binding protein REM 1 (GTPase-regulating endothelial cell sprouting) (Rad and Gem-like GTP-binding protein 1)|REM1 GES REM|gtp-binding_protein_rem_1|gtpase-regulating_endothelial_cell_sprouting|rad_and_gem-like_gtp-binding_protein_1|gtp-binding_protein_rem_1|gtpase-regulating_endothelial_cell_sprouting|rad_and_gem-like_gtp-binding_protein_1
O75629|CREG1_HUMAN|Protein CREG1 (Cellular repressor of E1A-stimulated genes 1)|CREG1 CREG UNQ727/PRO1409|protein_creg1|cellular_repressor_of_e1a-stimulated_genes_1|protein_creg1|cellular_repressor_of_e1a-stimulated_genes_1|_precursor
O75631|UPK3A_HUMAN|Uroplakin-3a (UP3a) (Uroplakin III) (UPIII)|UPK3A UPK3|uroplakin-3a|up3a|uroplakin_iii|upiii|uroplakin-3a|up3a|uroplakin_iii|upiii|_precursor
O75636|FCN3_HUMAN|Ficolin-3 (Collagen/fibrinogen domain-containing lectin 3 p35) (Collagen/fibrinogen domain-containing protein 3) (Hakata antigen)|FCN3 FCNH HAKA1|ficolin-3|collagen/fibrinogen_domain-containing_lectin_3_p35|collagen/fibrinogen_domain-containing_protein_3|hakata_antigen|ficolin-3|collagen/fibrinogen_domain-containing_lectin_3_p35|collagen/fibrinogen_domain-containing_protein_3|ha…
O75638|CTAG2_HUMAN|Cancer/testis antigen 2 (CT2) (Autoimmunogenic cancer/testis antigen NY-ESO-2) (Cancer/testis antigen 6.2) (CT6.2) (L antigen family member 1) (LAGE-1)|CTAG2 ESO2 LAGE1|cancer/testis_antigen_2|ct2|autoimmunogenic_cancer/testis_antigen_ny-eso-2|cancer/testis_antigen_6.2|ct6.2|l_antigen_family_member_1|lage-1|cancer/testis_antigen_2|ct2|autoimmunogenic_cancer/testis_antigen_ny-es…
O75643|U520_HUMAN|U5 small nuclear ribonucleoprotein 200 kDa helicase (EC 3.6.4.13) (Activating signal cointegrator 1 complex subunit 3-like 1) (BRR2 homolog) (U5 snRNP-specific 200 kDa protein) (U5-200KD)|SNRNP200 ASCC3L1 BRR2 HELIC2 KIAA0788|u5_small_nuclear_ribonucleoprotein_200_kda_helicase|ec_3.6.4.13|activating_signal_cointegrator_1_complex_subunit_3-like_1|brr2_homolog|u5_snrnp-specific_20…
O75648|MTU1_HUMAN|Mitochondrial tRNA-specific 2-thiouridylase 1 (EC 2.8.1.14) (MTO2 homolog)|TRMU MTU1 TRMT1|mitochondrial_trna-specific_2-thiouridylase_1|ec_2.8.1.14|mto2_homolog|mitochondrial_trna-specific_2-thiouridylase_1|mto2_homolog
O75663|TIPRL_HUMAN|TIP41-like protein (Putative MAPK-activating protein PM10) (Type 2A-interacting protein) (TIP)|TIPRL|tip41-like_protein|putative_mapk-activating_protein_pm10|type_2a-interacting_protein|tip|tip41-like_protein|putative_mapk-activating_protein_pm10|type_2a-interacting_protein|tip
O75665|OFD1_HUMAN|Centriole and centriolar satellite protein OFD1 (Oral-facial-digital syndrome 1 protein) (Protein 71-7A)|OFD1 CXorf5|centriole_and_centriolar_satellite_protein_ofd1|oral-facial-digital_syndrome_1_protein|protein_71-7a|centriole_and_centriolar_satellite_protein_ofd1|oral-facial-digital_syndrome_1_protein|protein_71-7a
O75674|TM1L1_HUMAN|TOM1-like protein 1 (Src-activating and signaling molecule protein) (Target of Myb-like protein 1)|TOM1L1 SRCASM|tom1-like_protein_1|src-activating_and_signaling_molecule_protein|target_of_myb-like_protein_1|tom1-like_protein_1|src-activating_and_signaling_molecule_protein|target_of_myb-like_protein_1
O75676|KS6A4_HUMAN|Ribosomal protein S6 kinase alpha-4 (S6K-alpha-4) (EC 2.7.11.1) (90 kDa ribosomal protein S6 kinase 4) (Nuclear mitogen- and stress-activated protein kinase 2) (Ribosomal protein kinase B) (RSKB)|RPS6KA4 MSK2|ribosomal_protein_s6_kinase_alpha-4|s6k-alpha-4|ec_2.7.11.1|90_kda_ribosomal_protein_s6_kinase_4|nuclear_mitogen-_and_stress-activated_protein_kinase_2|ribosomal_protein_k…
O75677|RFPL1_HUMAN|Ret finger protein-like 1 (RING finger protein 78)|RFPL1 RFPL1L RNF78|ret_finger_protein-like_1|ring_finger_protein_78|ret_finger_protein-like_1|ring_finger_protein_78
O75678|RFPL2_HUMAN|Ret finger protein-like 2 (RING finger protein 79)|RFPL2 RNF79|ret_finger_protein-like_2|ring_finger_protein_79|ret_finger_protein-like_2|ring_finger_protein_79
O75679|RFPL3_HUMAN|Ret finger protein-like 3|RFPL3|ret_finger_protein-like_3|ret_finger_protein-like_3
O75683|SURF6_HUMAN|Surfeit locus protein 6|SURF6 SURF-6|surfeit_locus_protein_6|surfeit_locus_protein_6
O75688|PPM1B_HUMAN|Protein phosphatase 1B (EC 3.1.3.16) (Protein phosphatase 2C isoform beta) (PP2C-beta)|PPM1B PP2CB|protein_phosphatase_1b|ec_3.1.3.16|protein_phosphatase_2c_isoform_beta|pp2c-beta|protein_phosphatase_1b|protein_phosphatase_2c_isoform_beta|pp2c-beta
O75689|ADAP1_HUMAN|Arf-GAP with dual PH domain-containing protein 1 (Centaurin-alpha-1) (Cnt-a1) (Putative MAPK-activating protein PM25)|ADAP1 CENTA1|arf-gap_with_dual_ph_domain-containing_protein_1|centaurin-alpha-1|cnt-a1|putative_mapk-activating_protein_pm25|arf-gap_with_dual_ph_domain-containing_protein_1|centaurin-alpha-1|cnt-a1|putative_mapk-activating_protein_pm25
O75691|UTP20_HUMAN|Small subunit processome component 20 homolog (Down-regulated in metastasis protein) (Novel nucleolar protein 73) (NNP73) (Protein Key-1A6)|UTP20 DRIM|small_subunit_processome_component_20_homolog|down-regulated_in_metastasis_protein|novel_nucleolar_protein_73|nnp73|protein_key-1a6|small_subunit_processome_component_20_homolog|down-regulated_in_metastasis_protein|novel_nucleola…
O75694|NU155_HUMAN|Nuclear pore complex protein Nup155 (155 kDa nucleoporin) (Nucleoporin Nup155)|NUP155 KIAA0791|nuclear_pore_complex_protein_nup155|155_kda_nucleoporin|nucleoporin_nup155|nuclear_pore_complex_protein_nup155|155_kda_nucleoporin|nucleoporin_nup155
O75695|XRP2_HUMAN|Protein XRP2|RP2|protein_xrp2|protein_xrp2
[truncated: 19,120 more rows]
